# Supplementary material for: Probing the Histamine H1 Receptor Binding Site to Explore Ligand Binding Kinetics
Source: J Med Chem. 2024 Dec 26;68(1):448–64. doi: 10.1021/acs.jmedchem.4c02043 (PMC11726634; doi:10.1021/acs.jmedchem.4c02043)
Supplement: Supplementary file 2 — jm4c02043_si_002.zip [file jm4c02043_si_002.zip]

Archive with 13 entries (13 files):
- Acrivastine_in_3RZE.pdb
- Compound_2b_in_3RZE.pdb
- Compound_2c_in_3RZE.pdb
- Compound_3b_in_3RZE.pdb
- Compound_3c_in_3RZE.pdb
- Compound_4a_in_3RZE.pdb
- Compound_4b_in_3RZE.pdb
- Compound_4c_in_3RZE.pdb
- Compound_4d_in_3RZE.pdb
- Compound_4e_in_3RZE.pdb
- Compound_4f_in_3RZE.pdb
- Levocetirizine_in_3RZE.pdb
- Olopatadine_in_3RZE.pdb
