# Supplementary material for: Probing the Histamine H1 Receptor Binding Site to Explore Ligand Binding Kinetics
Source: J Med Chem. 2024 Dec 26;68(1):448–64. doi: 10.1021/acs.jmedchem.4c02043 (PMC11726634; doi:10.1021/acs.jmedchem.4c02043)
Supplement: Supplementary file 2 — jm4c02043_si_002.zip [file jm4c02043_si_002.zip › Acrivastine_in_3RZE.pdb]

HETATM    1  O1  UNK     1      18.184  39.167  15.293  0.00  0.00      ***  O  
HETATM    2  C2  UNK     1      18.648  40.087  15.955  0.00  0.00      ***  C  
HETATM    3  C3  UNK     1      18.694  39.987  17.413  0.00  0.00      ***  C  
HETATM    4  C4  UNK     1      18.370  38.826  18.020  0.00  0.00      ***  C  
HETATM    5  C5  UNK     1      18.417  38.726  19.489  0.00  0.00      ***  C  
HETATM    6  N6  UNK     1      17.733  37.768  20.105  0.00  0.00      ***  N  
HETATM    7  C7  UNK     1      17.749  37.645  21.423  0.00  0.00      ***  C  
HETATM    8  C8  UNK     1      16.971  36.561  22.068  0.00  0.00      ***  C  
HETATM    9  C9  UNK     1      17.206  36.226  23.494  0.00  0.00      ***  C  
HETATM   10  C10 UNK     1      17.041  37.199  24.478  0.00  0.00      ***  C  
HETATM   11  C11 UNK     1      17.262  36.882  25.802  0.00  0.00      ***  C  
HETATM   12  C12 UNK     1      17.647  35.601  26.155  0.00  0.00      ***  C  
HETATM   13  C13 UNK     1      17.887  35.260  27.603  0.00  0.00      ***  C  
HETATM   14  C14 UNK     1      17.813  34.631  25.182  0.00  0.00      ***  C  
HETATM   15  C15 UNK     1      17.589  34.935  23.855  0.00  0.00      ***  C  
HETATM   16  C16 UNK     1      16.055  35.884  21.364  0.00  0.00      ***  C  
HETATM   17  C17 UNK     1      15.359  34.697  21.979  0.00  0.00      ***  C  
HETATM   18  N18 UNK     1      14.768  33.873  20.916  0.00  0.00      ***  N1+
HETATM   19  C19 UNK     1      15.787  33.576  19.893  0.00  0.00      ***  C  
HETATM   20  C20 UNK     1      15.923  32.041  19.814  0.00  0.00      ***  C  
HETATM   21  C21 UNK     1      14.571  31.541  20.388  0.00  0.00      ***  C  
HETATM   22  C22 UNK     1      14.288  32.596  21.486  0.00  0.00      ***  C  
HETATM   23  C23 UNK     1      18.493  38.525  22.213  0.00  0.00      ***  C  
HETATM   24  C24 UNK     1      19.218  39.535  21.603  0.00  0.00      ***  C  
HETATM   25  C25 UNK     1      19.185  39.635  20.221  0.00  0.00      ***  C  
HETATM   26  O26 UNK     1      19.077  41.088  15.396  0.00  0.00      ***  O  
HETATM   27  H27 UNK     1      18.988  40.842  18.004  0.00  0.00      ***  H  
HETATM   28  H28 UNK     1      18.077  37.971  17.429  0.00  0.00      ***  H  
HETATM   29  H29 UNK     1      16.741  38.200  24.204  0.00  0.00      ***  H  
HETATM   30  H30 UNK     1      17.134  37.635  26.566  0.00  0.00      ***  H  
HETATM   31  H31 UNK     1      16.958  34.909  28.052  0.00  0.00      ***  H  
HETATM   32  H32 UNK     1      18.642  34.478  27.672  0.00  0.00      ***  H  
HETATM   33  H33 UNK     1      18.233  36.148  28.132  0.00  0.00      ***  H  
HETATM   34  H34 UNK     1      18.114  33.632  25.463  0.00  0.00      ***  H  
HETATM   35  H35 UNK     1      17.718  34.177  23.097  0.00  0.00      ***  H  
HETATM   36  H36 UNK     1      15.816  36.189  20.356  0.00  0.00      ***  H  
HETATM   37  H37 UNK     1      16.080  34.104  22.541  0.00  0.00      ***  H  
HETATM   38  H38 UNK     1      14.572  35.044  22.649  0.00  0.00      ***  H  
HETATM   39  H39 UNK     1      13.995  34.365  20.493  0.00  0.00      ***  H  
HETATM   40  H40 UNK     1      15.470  33.971  18.928  0.00  0.00      ***  H  
HETATM   41  H41 UNK     1      16.741  34.018  20.181  0.00  0.00      ***  H  
HETATM   42  H42 UNK     1      16.046  31.718  18.780  0.00  0.00      ***  H  
HETATM   43  H43 UNK     1      16.754  31.695  20.429  0.00  0.00      ***  H  
HETATM   44  H44 UNK     1      13.794  31.554  19.624  0.00  0.00      ***  H  
HETATM   45  H45 UNK     1      14.675  30.545  20.820  0.00  0.00      ***  H  
HETATM   46  H46 UNK     1      14.840  32.355  22.395  0.00  0.00      ***  H  
HETATM   47  H47 UNK     1      13.219  32.650  21.693  0.00  0.00      ***  H  
HETATM   48  H48 UNK     1      18.502  38.420  23.288  0.00  0.00      ***  H  
HETATM   49  H49 UNK     1      19.800  40.229  22.192  0.00  0.00      ***  H  
HETATM   50  H50 UNK     1      19.740  40.412  19.716  0.00  0.00      ***  H  
CONECT    1    2    2    2    2
CONECT    2    1    1    1    1
CONECT    2    3   26   26   26
CONECT    2   26
CONECT    3    2    4    4   27
CONECT    4    3    3    5   28
CONECT    5    4    6    6    6
CONECT    5    6   25   25   25
CONECT    5   25
CONECT    6    5    5    5    5
CONECT    6    7    7    7    7
CONECT    7    6    6    6    6
CONECT    7    8   23   23   23
CONECT    7   23
CONECT    8    7    9   16   16
CONECT    9    8   10   10   10
CONECT    9   10   15   15   15
CONECT    9   15
CONECT   10    9    9    9    9
CONECT   10   11   11   11   11
CONECT   10   29
CONECT   11   10   10   10   10
CONECT   11   12   12   12   12
CONECT   11   30
CONECT   12   11   11   11   11
CONECT   12   13   14   14   14
CONECT   12   14
CONECT   13   12   31   32   33
CONECT   14   12   12   12   12
CONECT   14   15   15   15   15
CONECT   14   34
CONECT   15    9    9    9    9
CONECT   15   14   14   14   14
CONECT   15   35
CONECT   16    8    8   17   36
CONECT   17   16   18   37   38
CONECT   18   17   19   22   39
CONECT   19   18   20   40   41
CONECT   20   19   21   42   43
CONECT   21   20   22   44   45
CONECT   22   18   21   46   47
CONECT   23    7    7    7    7
CONECT   23   24   24   24   24
CONECT   23   48
CONECT   24   23   23   23   23
CONECT   24   25   25   25   25
CONECT   24   49
CONECT   25    5    5    5    5
CONECT   25   24   24   24   24
CONECT   25   50
CONECT   26    2    2    2    2
CONECT   27    3
CONECT   28    4
CONECT   29   10
CONECT   30   11
CONECT   31   13
CONECT   32   13
CONECT   33   13
CONECT   34   14
CONECT   35   15
CONECT   36   16
CONECT   37   17
CONECT   38   17
CONECT   39   18
CONECT   40   19
CONECT   41   19
CONECT   42   20
CONECT   43   20
CONECT   44   21
CONECT   45   21
CONECT   46   22
CONECT   47   22
CONECT   48   23
CONECT   49   24
CONECT   50   25
END
