# Supplementary material for: Probing the Histamine H1 Receptor Binding Site to Explore Ligand Binding Kinetics
Source: J Med Chem. 2024 Dec 26;68(1):448–64. doi: 10.1021/acs.jmedchem.4c02043 (PMC11726634; doi:10.1021/acs.jmedchem.4c02043)
Supplement: Supplementary file 2 — jm4c02043_si_002.zip [file jm4c02043_si_002.zip › Compound_2b_in_3RZE.pdb]

HETATM    1  C1  UNK     1      14.664  32.313  17.809  0.00  0.00      ***  C  
HETATM    2  N2  UNK     1      14.835  33.281  18.900  0.00  0.00      ***  N1+
HETATM    3  C3  UNK     1      15.610  32.664  19.983  0.00  0.00      ***  C  
HETATM    4  C4  UNK     1      15.721  33.641  21.156  0.00  0.00      ***  C  
HETATM    5  C5  UNK     1      15.541  34.465  18.395  0.00  0.00      ***  C  
HETATM    6  C6  UNK     1      15.650  35.511  19.506  0.00  0.00      ***  C  
HETATM    7  C7  UNK     1      16.426  34.917  20.685  0.00  0.00      ***  C  
HETATM    8  O8  UNK     1      16.468  35.862  21.756  0.00  0.00      ***  O  
HETATM    9  C9  UNK     1      17.267  36.949  21.588  0.00  0.00      ***  C  
HETATM   10  C10 UNK     1      18.032  37.078  20.439  0.00  0.00      ***  C  
HETATM   11  C11 UNK     1      18.844  38.183  20.272  0.00  0.00      ***  C  
HETATM   12  C12 UNK     1      19.676  38.324  19.022  0.00  0.00      ***  C  
HETATM   13  C13 UNK     1      18.913  39.125  17.999  0.00  0.00      ***  C  
HETATM   14  O14 UNK     1      18.484  38.581  16.995  0.00  0.00      ***  O  
HETATM   15  O15 UNK     1      18.724  40.316  18.174  0.00  0.00      ***  O  
HETATM   16  C16 UNK     1      18.894  39.160  21.248  0.00  0.00      ***  C  
HETATM   17  C17 UNK     1      18.132  39.034  22.395  0.00  0.00      ***  C  
HETATM   18  C18 UNK     1      17.314  37.934  22.565  0.00  0.00      ***  C  
HETATM   19  C19 UNK     1      16.484  37.796  23.815  0.00  0.00      ***  C  
HETATM   20  C20 UNK     1      17.189  36.890  24.790  0.00  0.00      ***  C  
HETATM   21  C21 UNK     1      17.787  37.419  25.918  0.00  0.00      ***  C  
HETATM   22  C22 UNK     1      18.434  36.588  26.812  0.00  0.00      ***  C  
HETATM   23  C23 UNK     1      18.484  35.226  26.579  0.00  0.00      ***  C  
HETATM   24  C24 UNK     1      17.885  34.696  25.451  0.00  0.00      ***  C  
HETATM   25  C25 UNK     1      17.234  35.528  24.559  0.00  0.00      ***  C  
HETATM   26  H26 UNK     1      14.134  31.436  18.181  0.00  0.00      ***  H  
HETATM   27  H27 UNK     1      14.089  32.770  17.004  0.00  0.00      ***  H  
HETATM   28  H28 UNK     1      15.642  32.013  17.432  0.00  0.00      ***  H  
HETATM   29  H29 UNK     1      13.929  33.556  19.250  0.00  0.00      ***  H  
HETATM   30  H30 UNK     1      15.109  31.755  20.315  0.00  0.00      ***  H  
HETATM   31  H31 UNK     1      16.607  32.417  19.621  0.00  0.00      ***  H  
HETATM   32  H32 UNK     1      14.724  33.889  21.520  0.00  0.00      ***  H  
HETATM   33  H33 UNK     1      16.298  33.181  21.959  0.00  0.00      ***  H  
HETATM   34  H34 UNK     1      16.540  34.179  18.066  0.00  0.00      ***  H  
HETATM   35  H35 UNK     1      14.989  34.885  17.554  0.00  0.00      ***  H  
HETATM   36  H36 UNK     1      16.176  36.389  19.130  0.00  0.00      ***  H  
HETATM   37  H37 UNK     1      14.651  35.798  19.836  0.00  0.00      ***  H  
HETATM   38  H38 UNK     1      17.441  34.677  20.369  0.00  0.00      ***  H  
HETATM   39  H39 UNK     1      17.994  36.314  19.676  0.00  0.00      ***  H  
HETATM   40  H40 UNK     1      20.608  38.835  19.263  0.00  0.00      ***  H  
HETATM   41  H41 UNK     1      19.897  37.336  18.620  0.00  0.00      ***  H  
HETATM   42  H42 UNK     1      19.529  40.023  21.115  0.00  0.00      ***  H  
HETATM   43  H43 UNK     1      18.172  39.798  23.157  0.00  0.00      ***  H  
HETATM   44  H44 UNK     1      16.344  38.778  24.268  0.00  0.00      ***  H  
HETATM   45  H45 UNK     1      15.512  37.372  23.561  0.00  0.00      ***  H  
HETATM   46  H46 UNK     1      17.749  38.483  26.101  0.00  0.00      ***  H  
HETATM   47  H47 UNK     1      18.902  37.002  27.694  0.00  0.00      ***  H  
HETATM   48  H48 UNK     1      18.990  34.576  27.277  0.00  0.00      ***  H  
HETATM   49  H49 UNK     1      17.923  33.632  25.269  0.00  0.00      ***  H  
HETATM   50  H50 UNK     1      16.766  35.114  23.678  0.00  0.00      ***  H  
CONECT    1    2   26   27   28
CONECT    2    1    3    5   29
CONECT    3    2    4   30   31
CONECT    4    3    7   32   33
CONECT    5    2    6   34   35
CONECT    6    5    7   36   37
CONECT    7    4    6    8   38
CONECT    8    7    9
CONECT    9    8   10   10   10
CONECT    9   10   18   18   18
CONECT    9   18
CONECT   10    9    9    9    9
CONECT   10   11   11   11   11
CONECT   10   39
CONECT   11   10   10   10   10
CONECT   11   12   16   16   16
CONECT   11   16
CONECT   12   11   13   40   41
CONECT   13   12   14   14   14
CONECT   13   14   15   15   15
CONECT   13   15
CONECT   14   13   13   13   13
CONECT   15   13   13   13   13
CONECT   16   11   11   11   11
CONECT   16   17   17   17   17
CONECT   16   42
CONECT   17   16   16   16   16
CONECT   17   18   18   18   18
CONECT   17   43
CONECT   18    9    9    9    9
CONECT   18   17   17   17   17
CONECT   18   19
CONECT   19   18   20   44   45
CONECT   20   19   21   21   21
CONECT   20   21   25   25   25
CONECT   20   25
CONECT   21   20   20   20   20
CONECT   21   22   22   22   22
CONECT   21   46
CONECT   22   21   21   21   21
CONECT   22   23   23   23   23
CONECT   22   47
CONECT   23   22   22   22   22
CONECT   23   24   24   24   24
CONECT   23   48
CONECT   24   23   23   23   23
CONECT   24   25   25   25   25
CONECT   24   49
CONECT   25   20   20   20   20
CONECT   25   24   24   24   24
CONECT   25   50
CONECT   26    1
CONECT   27    1
CONECT   28    1
CONECT   29    2
CONECT   30    3
CONECT   31    3
CONECT   32    4
CONECT   33    4
CONECT   34    5
CONECT   35    5
CONECT   36    6
CONECT   37    6
CONECT   38    7
CONECT   39   10
CONECT   40   12
CONECT   41   12
CONECT   42   16
CONECT   43   17
CONECT   44   19
CONECT   45   19
CONECT   46   21
CONECT   47   22
CONECT   48   23
CONECT   49   24
CONECT   50   25
END
