# Supplementary material for: Probing the Histamine H1 Receptor Binding Site to Explore Ligand Binding Kinetics
Source: J Med Chem. 2024 Dec 26;68(1):448–64. doi: 10.1021/acs.jmedchem.4c02043 (PMC11726634; doi:10.1021/acs.jmedchem.4c02043)
Supplement: Supplementary file 2 — jm4c02043_si_002.zip [file jm4c02043_si_002.zip › Compound_2c_in_3RZE.pdb]

HETATM    1  C1  UNK     1      15.158  32.251  17.694  0.00  0.00      ***  C  
HETATM    2  N2  UNK     1      15.026  33.241  18.772  0.00  0.00      ***  N1+
HETATM    3  C3  UNK     1      15.700  32.742  19.977  0.00  0.00      ***  C  
HETATM    4  C4  UNK     1      15.497  33.731  21.126  0.00  0.00      ***  C  
HETATM    5  C5  UNK     1      15.636  34.507  18.349  0.00  0.00      ***  C  
HETATM    6  C6  UNK     1      15.431  35.564  19.436  0.00  0.00      ***  C  
HETATM    7  C7  UNK     1      16.088  35.088  20.734  0.00  0.00      ***  C  
HETATM    8  O8  UNK     1      15.836  36.037  21.773  0.00  0.00      ***  O  
HETATM    9  C9  UNK     1      16.647  37.126  21.824  0.00  0.00      ***  C  
HETATM   10  C10 UNK     1      17.287  37.565  20.678  0.00  0.00      ***  C  
HETATM   11  C11 UNK     1      18.121  38.687  20.735  0.00  0.00      ***  C  
HETATM   12  C12 UNK     1      18.805  39.161  19.522  0.00  0.00      ***  C  
HETATM   13  C13 UNK     1      18.328  38.828  18.303  0.00  0.00      ***  C  
HETATM   14  C14 UNK     1      18.986  39.284  17.136  0.00  0.00      ***  C  
HETATM   15  O15 UNK     1      18.605  38.914  16.032  0.00  0.00      ***  O  
HETATM   16  O16 UNK     1      19.938  40.050  17.230  0.00  0.00      ***  O  
HETATM   17  C17 UNK     1      18.301  39.356  21.951  0.00  0.00      ***  C  
HETATM   18  C18 UNK     1      17.657  38.907  23.085  0.00  0.00      ***  C  
HETATM   19  C19 UNK     1      16.829  37.801  23.024  0.00  0.00      ***  C  
HETATM   20  C20 UNK     1      16.129  37.319  24.269  0.00  0.00      ***  C  
HETATM   21  C21 UNK     1      17.126  36.644  25.176  0.00  0.00      ***  C  
HETATM   22  C22 UNK     1      17.285  35.272  25.129  0.00  0.00      ***  C  
HETATM   23  C23 UNK     1      18.199  34.653  25.961  0.00  0.00      ***  C  
HETATM   24  C24 UNK     1      18.955  35.407  26.840  0.00  0.00      ***  C  
HETATM   25  C25 UNK     1      18.797  36.780  26.886  0.00  0.00      ***  C  
HETATM   26  C26 UNK     1      17.886  37.399  26.050  0.00  0.00      ***  C  
HETATM   27  H27 UNK     1      14.700  31.312  18.005  0.00  0.00      ***  H  
HETATM   28  H28 UNK     1      14.658  32.621  16.799  0.00  0.00      ***  H  
HETATM   29  H29 UNK     1      16.214  32.087  17.479  0.00  0.00      ***  H  
HETATM   30  H30 UNK     1      14.049  33.391  18.972  0.00  0.00      ***  H  
HETATM   31  H31 UNK     1      15.280  31.774  20.253  0.00  0.00      ***  H  
HETATM   32  H32 UNK     1      16.766  32.631  19.778  0.00  0.00      ***  H  
HETATM   33  H33 UNK     1      14.431  33.842  21.327  0.00  0.00      ***  H  
HETATM   34  H34 UNK     1      15.999  33.360  22.019  0.00  0.00      ***  H  
HETATM   35  H35 UNK     1      16.704  34.359  18.184  0.00  0.00      ***  H  
HETATM   36  H36 UNK     1      15.170  34.843  17.423  0.00  0.00      ***  H  
HETATM   37  H37 UNK     1      15.886  36.504  19.120  0.00  0.00      ***  H  
HETATM   38  H38 UNK     1      14.364  35.714  19.601  0.00  0.00      ***  H  
HETATM   39  H39 UNK     1      17.163  34.988  20.584  0.00  0.00      ***  H  
HETATM   40  H40 UNK     1      17.144  37.044  19.744  0.00  0.00      ***  H  
HETATM   41  H41 UNK     1      19.689  39.776  19.607  0.00  0.00      ***  H  
HETATM   42  H42 UNK     1      17.444  38.213  18.219  0.00  0.00      ***  H  
HETATM   43  H43 UNK     1      18.944  40.222  22.001  0.00  0.00      ***  H  
HETATM   44  H44 UNK     1      17.796  39.424  24.023  0.00  0.00      ***  H  
HETATM   45  H45 UNK     1      15.683  38.167  24.787  0.00  0.00      ***  H  
HETATM   46  H46 UNK     1      15.349  36.609  23.995  0.00  0.00      ***  H  
HETATM   47  H47 UNK     1      16.694  34.683  24.443  0.00  0.00      ***  H  
HETATM   48  H48 UNK     1      18.323  33.581  25.925  0.00  0.00      ***  H  
HETATM   49  H49 UNK     1      19.669  34.924  27.490  0.00  0.00      ***  H  
HETATM   50  H50 UNK     1      19.387  37.368  27.572  0.00  0.00      ***  H  
HETATM   51  H51 UNK     1      17.762  38.471  26.086  0.00  0.00      ***  H  
CONECT    1    2   27   28   29
CONECT    2    1    3    5   30
CONECT    3    2    4   31   32
CONECT    4    3    7   33   34
CONECT    5    2    6   35   36
CONECT    6    5    7   37   38
CONECT    7    4    6    8   39
CONECT    8    7    9
CONECT    9    8   10   10   10
CONECT    9   10   19   19   19
CONECT    9   19
CONECT   10    9    9    9    9
CONECT   10   11   11   11   11
CONECT   10   40
CONECT   11   10   10   10   10
CONECT   11   12   17   17   17
CONECT   11   17
CONECT   12   11   13   13   41
CONECT   13   12   12   14   42
CONECT   14   13   15   15   15
CONECT   14   15   16   16   16
CONECT   14   16
CONECT   15   14   14   14   14
CONECT   16   14   14   14   14
CONECT   17   11   11   11   11
CONECT   17   18   18   18   18
CONECT   17   43
CONECT   18   17   17   17   17
CONECT   18   19   19   19   19
CONECT   18   44
CONECT   19    9    9    9    9
CONECT   19   18   18   18   18
CONECT   19   20
CONECT   20   19   21   45   46
CONECT   21   20   22   22   22
CONECT   21   22   26   26   26
CONECT   21   26
CONECT   22   21   21   21   21
CONECT   22   23   23   23   23
CONECT   22   47
CONECT   23   22   22   22   22
CONECT   23   24   24   24   24
CONECT   23   48
CONECT   24   23   23   23   23
CONECT   24   25   25   25   25
CONECT   24   49
CONECT   25   24   24   24   24
CONECT   25   26   26   26   26
CONECT   25   50
CONECT   26   21   21   21   21
CONECT   26   25   25   25   25
CONECT   26   51
CONECT   27    1
CONECT   28    1
CONECT   29    1
CONECT   30    2
CONECT   31    3
CONECT   32    3
CONECT   33    4
CONECT   34    4
CONECT   35    5
CONECT   36    5
CONECT   37    6
CONECT   38    6
CONECT   39    7
CONECT   40   10
CONECT   41   12
CONECT   42   13
CONECT   43   17
CONECT   44   18
CONECT   45   20
CONECT   46   20
CONECT   47   22
CONECT   48   23
CONECT   49   24
CONECT   50   25
CONECT   51   26
END
