# Supplementary material for: Probing the Histamine H1 Receptor Binding Site to Explore Ligand Binding Kinetics
Source: J Med Chem. 2024 Dec 26;68(1):448–64. doi: 10.1021/acs.jmedchem.4c02043 (PMC11726634; doi:10.1021/acs.jmedchem.4c02043)
Supplement: Supplementary file 2 — jm4c02043_si_002.zip [file jm4c02043_si_002.zip › Compound_3b_in_3RZE.pdb]

HETATM    1  C1  UNK     1      14.691  32.014  20.618  0.00  0.00      ***  C  
HETATM    2  N2  UNK     1      14.891  33.467  20.521  0.00  0.00      ***  N1+
HETATM    3  C3  UNK     1      15.431  33.971  21.789  0.00  0.00      ***  C  
HETATM    4  C4  UNK     1      15.566  35.494  21.720  0.00  0.00      ***  C  
HETATM    5  C5  UNK     1      15.828  33.758  19.429  0.00  0.00      ***  C  
HETATM    6  C6  UNK     1      15.977  35.272  19.270  0.00  0.00      ***  C  
HETATM    7  C7  UNK     1      16.512  35.867  20.576  0.00  0.00      ***  C  
HETATM    8  O8  UNK     1      16.584  37.289  20.459  0.00  0.00      ***  O  
HETATM    9  C9  UNK     1      17.705  37.891  20.936  0.00  0.00      ***  C  
HETATM   10  C10 UNK     1      17.791  38.237  22.277  0.00  0.00      ***  C  
HETATM   11  C11 UNK     1      16.641  37.945  23.206  0.00  0.00      ***  C  
HETATM   12  C12 UNK     1      17.129  37.111  24.363  0.00  0.00      ***  C  
HETATM   13  C13 UNK     1      17.568  37.725  25.521  0.00  0.00      ***  C  
HETATM   14  C14 UNK     1      18.016  36.960  26.582  0.00  0.00      ***  C  
HETATM   15  C15 UNK     1      18.025  35.581  26.484  0.00  0.00      ***  C  
HETATM   16  C16 UNK     1      17.586  34.967  25.326  0.00  0.00      ***  C  
HETATM   17  C17 UNK     1      17.134  35.732  24.267  0.00  0.00      ***  C  
HETATM   18  C18 UNK     1      18.931  38.850  22.760  0.00  0.00      ***  C  
HETATM   19  C19 UNK     1      19.987  39.118  21.908  0.00  0.00      ***  C  
HETATM   20  C20 UNK     1      19.903  38.774  20.570  0.00  0.00      ***  C  
HETATM   21  C21 UNK     1      18.768  38.156  20.085  0.00  0.00      ***  C  
HETATM   22  C22 UNK     1      18.680  37.776  18.629  0.00  0.00      ***  C  
HETATM   23  C23 UNK     1      18.767  39.017  17.779  0.00  0.00      ***  C  
HETATM   24  O24 UNK     1      18.484  38.966  16.594  0.00  0.00      ***  O  
HETATM   25  O25 UNK     1      19.121  40.073  18.276  0.00  0.00      ***  O  
HETATM   26  H26 UNK     1      13.990  31.798  21.425  0.00  0.00      ***  H  
HETATM   27  H27 UNK     1      14.289  31.639  19.677  0.00  0.00      ***  H  
HETATM   28  H28 UNK     1      15.645  31.530  20.826  0.00  0.00      ***  H  
HETATM   29  H29 UNK     1      14.007  33.915  20.331  0.00  0.00      ***  H  
HETATM   30  H30 UNK     1      14.758  33.702  22.603  0.00  0.00      ***  H  
HETATM   31  H31 UNK     1      16.411  33.528  21.967  0.00  0.00      ***  H  
HETATM   32  H32 UNK     1      14.586  35.938  21.542  0.00  0.00      ***  H  
HETATM   33  H33 UNK     1      15.969  35.866  22.662  0.00  0.00      ***  H  
HETATM   34  H34 UNK     1      16.799  33.319  19.658  0.00  0.00      ***  H  
HETATM   35  H35 UNK     1      15.447  33.331  18.501  0.00  0.00      ***  H  
HETATM   36  H36 UNK     1      16.674  35.486  18.460  0.00  0.00      ***  H  
HETATM   37  H37 UNK     1      15.006  35.712  19.041  0.00  0.00      ***  H  
HETATM   38  H38 UNK     1      17.505  35.466  20.779  0.00  0.00      ***  H  
HETATM   39  H39 UNK     1      16.230  38.882  23.582  0.00  0.00      ***  H  
HETATM   40  H40 UNK     1      15.867  37.400  22.666  0.00  0.00      ***  H  
HETATM   41  H41 UNK     1      17.561  38.802  25.597  0.00  0.00      ***  H  
HETATM   42  H42 UNK     1      18.359  37.439  27.486  0.00  0.00      ***  H  
HETATM   43  H43 UNK     1      18.376  34.983  27.312  0.00  0.00      ***  H  
HETATM   44  H44 UNK     1      17.593  33.890  25.250  0.00  0.00      ***  H  
HETATM   45  H45 UNK     1      16.790  35.252  23.362  0.00  0.00      ***  H  
HETATM   46  H46 UNK     1      18.999  39.119  23.803  0.00  0.00      ***  H  
HETATM   47  H47 UNK     1      20.877  39.596  22.287  0.00  0.00      ***  H  
HETATM   48  H48 UNK     1      20.729  38.985  19.907  0.00  0.00      ***  H  
HETATM   49  H49 UNK     1      19.503  37.106  18.379  0.00  0.00      ***  H  
HETATM   50  H50 UNK     1      17.732  37.273  18.441  0.00  0.00      ***  H  
CONECT    1    2   26   27   28
CONECT    2    1    3    5   29
CONECT    3    2    4   30   31
CONECT    4    3    7   32   33
CONECT    5    2    6   34   35
CONECT    6    5    7   36   37
CONECT    7    4    6    8   38
CONECT    8    7    9
CONECT    9    8   10   10   10
CONECT    9   10   21   21   21
CONECT    9   21
CONECT   10    9    9    9    9
CONECT   10   11   18   18   18
CONECT   10   18
CONECT   11   10   12   39   40
CONECT   12   11   13   13   13
CONECT   12   13   17   17   17
CONECT   12   17
CONECT   13   12   12   12   12
CONECT   13   14   14   14   14
CONECT   13   41
CONECT   14   13   13   13   13
CONECT   14   15   15   15   15
CONECT   14   42
CONECT   15   14   14   14   14
CONECT   15   16   16   16   16
CONECT   15   43
CONECT   16   15   15   15   15
CONECT   16   17   17   17   17
CONECT   16   44
CONECT   17   12   12   12   12
CONECT   17   16   16   16   16
CONECT   17   45
CONECT   18   10   10   10   10
CONECT   18   19   19   19   19
CONECT   18   46
CONECT   19   18   18   18   18
CONECT   19   20   20   20   20
CONECT   19   47
CONECT   20   19   19   19   19
CONECT   20   21   21   21   21
CONECT   20   48
CONECT   21    9    9    9    9
CONECT   21   20   20   20   20
CONECT   21   22
CONECT   22   21   23   49   50
CONECT   23   22   24   24   24
CONECT   23   24   25   25   25
CONECT   23   25
CONECT   24   23   23   23   23
CONECT   25   23   23   23   23
CONECT   26    1
CONECT   27    1
CONECT   28    1
CONECT   29    2
CONECT   30    3
CONECT   31    3
CONECT   32    4
CONECT   33    4
CONECT   34    5
CONECT   35    5
CONECT   36    6
CONECT   37    6
CONECT   38    7
CONECT   39   11
CONECT   40   11
CONECT   41   13
CONECT   42   14
CONECT   43   15
CONECT   44   16
CONECT   45   17
CONECT   46   18
CONECT   47   19
CONECT   48   20
CONECT   49   22
CONECT   50   22
END
