# Supplementary material for: Probing the Histamine H1 Receptor Binding Site to Explore Ligand Binding Kinetics
Source: J Med Chem. 2024 Dec 26;68(1):448–64. doi: 10.1021/acs.jmedchem.4c02043 (PMC11726634; doi:10.1021/acs.jmedchem.4c02043)
Supplement: Supplementary file 2 — jm4c02043_si_002.zip [file jm4c02043_si_002.zip › Compound_3c_in_3RZE.pdb]

HETATM    1  C1  UNK     1      14.631  31.993  20.285  0.00  0.00      ***  C  
HETATM    2  N2  UNK     1      14.831  33.446  20.207  0.00  0.00      ***  N1+
HETATM    3  C3  UNK     1      14.889  34.005  21.563  0.00  0.00      ***  C  
HETATM    4  C4  UNK     1      15.016  35.528  21.487  0.00  0.00      ***  C  
HETATM    5  C5  UNK     1      16.085  33.729  19.498  0.00  0.00      ***  C  
HETATM    6  C6  UNK     1      16.258  35.241  19.342  0.00  0.00      ***  C  
HETATM    7  C7  UNK     1      16.296  35.890  20.728  0.00  0.00      ***  C  
HETATM    8  O8  UNK     1      16.383  37.310  20.589  0.00  0.00      ***  O  
HETATM    9  C9  UNK     1      17.448  37.921  21.165  0.00  0.00      ***  C  
HETATM   10  C10 UNK     1      17.577  37.943  22.544  0.00  0.00      ***  C  
HETATM   11  C11 UNK     1      16.531  37.286  23.408  0.00  0.00      ***  C  
HETATM   12  C12 UNK     1      17.195  36.629  24.590  0.00  0.00      ***  C  
HETATM   13  C13 UNK     1      17.589  37.392  25.674  0.00  0.00      ***  C  
HETATM   14  C14 UNK     1      18.199  36.789  26.758  0.00  0.00      ***  C  
HETATM   15  C15 UNK     1      18.414  35.424  26.759  0.00  0.00      ***  C  
HETATM   16  C16 UNK     1      18.020  34.661  25.676  0.00  0.00      ***  C  
HETATM   17  C17 UNK     1      17.406  35.263  24.593  0.00  0.00      ***  C  
HETATM   18  C18 UNK     1      18.662  38.565  23.130  0.00  0.00      ***  C  
HETATM   19  C19 UNK     1      19.630  39.172  22.346  0.00  0.00      ***  C  
HETATM   20  C20 UNK     1      19.521  39.162  20.973  0.00  0.00      ***  C  
HETATM   21  C21 UNK     1      18.429  38.531  20.365  0.00  0.00      ***  C  
HETATM   22  C22 UNK     1      18.308  38.511  18.902  0.00  0.00      ***  C  
HETATM   23  C23 UNK     1      18.901  39.475  18.161  0.00  0.00      ***  C  
HETATM   24  C24 UNK     1      18.784  39.455  16.752  0.00  0.00      ***  C  
HETATM   25  O25 UNK     1      19.050  40.459  16.102  0.00  0.00      ***  O  
HETATM   26  O26 UNK     1      18.418  38.435  16.182  0.00  0.00      ***  O  
HETATM   27  H27 UNK     1      13.697  31.782  20.806  0.00  0.00      ***  H  
HETATM   28  H28 UNK     1      14.588  31.578  19.278  0.00  0.00      ***  H  
HETATM   29  H29 UNK     1      15.460  31.541  20.830  0.00  0.00      ***  H  
HETATM   30  H30 UNK     1      14.062  33.864  19.705  0.00  0.00      ***  H  
HETATM   31  H31 UNK     1      13.978  33.743  22.102  0.00  0.00      ***  H  
HETATM   32  H32 UNK     1      15.752  33.594  22.088  0.00  0.00      ***  H  
HETATM   33  H33 UNK     1      14.153  35.939  20.962  0.00  0.00      ***  H  
HETATM   34  H34 UNK     1      15.060  35.940  22.495  0.00  0.00      ***  H  
HETATM   35  H35 UNK     1      16.922  33.324  20.067  0.00  0.00      ***  H  
HETATM   36  H36 UNK     1      16.057  33.263  18.513  0.00  0.00      ***  H  
HETATM   37  H37 UNK     1      17.190  35.449  18.817  0.00  0.00      ***  H  
HETATM   38  H38 UNK     1      15.421  35.646  18.773  0.00  0.00      ***  H  
HETATM   39  H39 UNK     1      17.162  35.524  21.279  0.00  0.00      ***  H  
HETATM   40  H40 UNK     1      15.825  38.039  23.760  0.00  0.00      ***  H  
HETATM   41  H41 UNK     1      15.999  36.534  22.826  0.00  0.00      ***  H  
HETATM   42  H42 UNK     1      17.421  38.458  25.673  0.00  0.00      ***  H  
HETATM   43  H43 UNK     1      18.507  37.385  27.604  0.00  0.00      ***  H  
HETATM   44  H44 UNK     1      18.891  34.953  27.606  0.00  0.00      ***  H  
HETATM   45  H45 UNK     1      18.188  33.594  25.676  0.00  0.00      ***  H  
HETATM   46  H46 UNK     1      17.098  34.667  23.747  0.00  0.00      ***  H  
HETATM   47  H47 UNK     1      18.757  38.579  24.206  0.00  0.00      ***  H  
HETATM   48  H48 UNK     1      20.475  39.656  22.814  0.00  0.00      ***  H  
HETATM   49  H49 UNK     1      20.278  39.637  20.366  0.00  0.00      ***  H  
HETATM   50  H50 UNK     1      17.746  37.726  18.418  0.00  0.00      ***  H  
HETATM   51  H51 UNK     1      19.464  40.260  18.645  0.00  0.00      ***  H  
CONECT    1    2   27   28   29
CONECT    2    1    3    5   30
CONECT    3    2    4   31   32
CONECT    4    3    7   33   34
CONECT    5    2    6   35   36
CONECT    6    5    7   37   38
CONECT    7    4    6    8   39
CONECT    8    7    9
CONECT    9    8   10   10   10
CONECT    9   10   21   21   21
CONECT    9   21
CONECT   10    9    9    9    9
CONECT   10   11   18   18   18
CONECT   10   18
CONECT   11   10   12   40   41
CONECT   12   11   13   13   13
CONECT   12   13   17   17   17
CONECT   12   17
CONECT   13   12   12   12   12
CONECT   13   14   14   14   14
CONECT   13   42
CONECT   14   13   13   13   13
CONECT   14   15   15   15   15
CONECT   14   43
CONECT   15   14   14   14   14
CONECT   15   16   16   16   16
CONECT   15   44
CONECT   16   15   15   15   15
CONECT   16   17   17   17   17
CONECT   16   45
CONECT   17   12   12   12   12
CONECT   17   16   16   16   16
CONECT   17   46
CONECT   18   10   10   10   10
CONECT   18   19   19   19   19
CONECT   18   47
CONECT   19   18   18   18   18
CONECT   19   20   20   20   20
CONECT   19   48
CONECT   20   19   19   19   19
CONECT   20   21   21   21   21
CONECT   20   49
CONECT   21    9    9    9    9
CONECT   21   20   20   20   20
CONECT   21   22
CONECT   22   21   23   23   50
CONECT   23   22   22   24   51
CONECT   24   23   25   25   25
CONECT   24   25   26   26   26
CONECT   24   26
CONECT   25   24   24   24   24
CONECT   26   24   24   24   24
CONECT   27    1
CONECT   28    1
CONECT   29    1
CONECT   30    2
CONECT   31    3
CONECT   32    3
CONECT   33    4
CONECT   34    4
CONECT   35    5
CONECT   36    5
CONECT   37    6
CONECT   38    6
CONECT   39    7
CONECT   40   11
CONECT   41   11
CONECT   42   13
CONECT   43   14
CONECT   44   15
CONECT   45   16
CONECT   46   17
CONECT   47   18
CONECT   48   19
CONECT   49   20
CONECT   50   22
CONECT   51   23
END
