# Supplementary material for: Probing the Histamine H1 Receptor Binding Site to Explore Ligand Binding Kinetics
Source: J Med Chem. 2024 Dec 26;68(1):448–64. doi: 10.1021/acs.jmedchem.4c02043 (PMC11726634; doi:10.1021/acs.jmedchem.4c02043)
Supplement: Supplementary file 2 — jm4c02043_si_002.zip [file jm4c02043_si_002.zip › Compound_4a_in_3RZE.pdb]

HETATM    1  O1  UNK     1      14.005  30.917  15.146  0.00  0.00      ***  O  
HETATM    2  C2  UNK     1      13.447  31.178  16.198  0.00  0.00      ***  C  
HETATM    3  C3  UNK     1      13.837  32.411  16.971  0.00  0.00      ***  C  
HETATM    4  C4  UNK     1      14.649  32.005  18.203  0.00  0.00      ***  C  
HETATM    5  N5  UNK     1      14.800  33.163  19.094  0.00  0.00      ***  N1+
HETATM    6  C6  UNK     1      15.429  32.734  20.349  0.00  0.00      ***  C  
HETATM    7  C7  UNK     1      15.515  33.921  21.312  0.00  0.00      ***  C  
HETATM    8  C8  UNK     1      15.636  34.176  18.438  0.00  0.00      ***  C  
HETATM    9  C9  UNK     1      15.731  35.418  19.328  0.00  0.00      ***  C  
HETATM   10  C10 UNK     1      16.354  35.030  20.672  0.00  0.00      ***  C  
HETATM   11  O11 UNK     1      16.377  36.170  21.534  0.00  0.00      ***  O  
HETATM   12  C12 UNK     1      17.357  37.086  21.319  0.00  0.00      ***  C  
HETATM   13  C13 UNK     1      17.598  38.079  22.258  0.00  0.00      ***  C  
HETATM   14  C14 UNK     1      16.774  38.141  23.518  0.00  0.00      ***  C  
HETATM   15  C15 UNK     1      17.273  37.108  24.496  0.00  0.00      ***  C  
HETATM   16  C16 UNK     1      17.803  37.505  25.710  0.00  0.00      ***  C  
HETATM   17  C17 UNK     1      18.260  36.558  26.607  0.00  0.00      ***  C  
HETATM   18  C18 UNK     1      18.188  35.214  26.290  0.00  0.00      ***  C  
HETATM   19  C19 UNK     1      17.658  34.818  25.077  0.00  0.00      ***  C  
HETATM   20  C20 UNK     1      17.197  35.764  24.182  0.00  0.00      ***  C  
HETATM   21  C21 UNK     1      18.595  39.010  22.037  0.00  0.00      ***  C  
HETATM   22  C22 UNK     1      19.351  38.953  20.881  0.00  0.00      ***  C  
HETATM   23  C23 UNK     1      19.112  37.965  19.943  0.00  0.00      ***  C  
HETATM   24  C24 UNK     1      18.121  37.028  20.162  0.00  0.00      ***  C  
HETATM   25  O25 UNK     1      12.570  30.445  16.621  0.00  0.00      ***  O  
HETATM   26  H26 UNK     1      14.439  33.063  16.338  0.00  0.00      ***  H  
HETATM   27  H27 UNK     1      12.938  32.941  17.287  0.00  0.00      ***  H  
HETATM   28  H28 UNK     1      14.131  31.205  18.732  0.00  0.00      ***  H  
HETATM   29  H29 UNK     1      15.633  31.656  17.890  0.00  0.00      ***  H  
HETATM   30  H30 UNK     1      13.892  33.556  19.290  0.00  0.00      ***  H  
HETATM   31  H31 UNK     1      14.832  31.942  20.801  0.00  0.00      ***  H  
HETATM   32  H32 UNK     1      16.432  32.360  20.143  0.00  0.00      ***  H  
HETATM   33  H33 UNK     1      14.513  34.296  21.518  0.00  0.00      ***  H  
HETATM   34  H34 UNK     1      15.984  33.601  22.242  0.00  0.00      ***  H  
HETATM   35  H35 UNK     1      16.635  33.771  18.274  0.00  0.00      ***  H  
HETATM   36  H36 UNK     1      15.193  34.449  17.481  0.00  0.00      ***  H  
HETATM   37  H37 UNK     1      16.353  36.168  18.840  0.00  0.00      ***  H  
HETATM   38  H38 UNK     1      14.733  35.824  19.493  0.00  0.00      ***  H  
HETATM   39  H39 UNK     1      17.371  34.672  20.512  0.00  0.00      ***  H  
HETATM   40  H40 UNK     1      16.862  39.133  23.961  0.00  0.00      ***  H  
HETATM   41  H41 UNK     1      15.730  37.940  23.280  0.00  0.00      ***  H  
HETATM   42  H42 UNK     1      17.859  38.555  25.957  0.00  0.00      ***  H  
HETATM   43  H43 UNK     1      18.675  36.868  27.555  0.00  0.00      ***  H  
HETATM   44  H44 UNK     1      18.547  34.475  26.990  0.00  0.00      ***  H  
HETATM   45  H45 UNK     1      17.602  33.768  24.829  0.00  0.00      ***  H  
HETATM   46  H46 UNK     1      16.782  35.455  23.233  0.00  0.00      ***  H  
HETATM   47  H47 UNK     1      18.783  39.783  22.767  0.00  0.00      ***  H  
HETATM   48  H48 UNK     1      20.130  39.682  20.710  0.00  0.00      ***  H  
HETATM   49  H49 UNK     1      19.705  37.923  19.041  0.00  0.00      ***  H  
HETATM   50  H50 UNK     1      17.936  36.257  19.430  0.00  0.00      ***  H  
CONECT    1    2    2    2    2
CONECT    2    1    1    1    1
CONECT    2    3   25   25   25
CONECT    2   25
CONECT    3    2    4   26   27
CONECT    4    3    5   28   29
CONECT    5    4    6    8   30
CONECT    6    5    7   31   32
CONECT    7    6   10   33   34
CONECT    8    5    9   35   36
CONECT    9    8   10   37   38
CONECT   10    7    9   11   39
CONECT   11   10   12
CONECT   12   11   13   13   13
CONECT   12   13   24   24   24
CONECT   12   24
CONECT   13   12   12   12   12
CONECT   13   14   21   21   21
CONECT   13   21
CONECT   14   13   15   40   41
CONECT   15   14   16   16   16
CONECT   15   16   20   20   20
CONECT   15   20
CONECT   16   15   15   15   15
CONECT   16   17   17   17   17
CONECT   16   42
CONECT   17   16   16   16   16
CONECT   17   18   18   18   18
CONECT   17   43
CONECT   18   17   17   17   17
CONECT   18   19   19   19   19
CONECT   18   44
CONECT   19   18   18   18   18
CONECT   19   20   20   20   20
CONECT   19   45
CONECT   20   15   15   15   15
CONECT   20   19   19   19   19
CONECT   20   46
CONECT   21   13   13   13   13
CONECT   21   22   22   22   22
CONECT   21   47
CONECT   22   21   21   21   21
CONECT   22   23   23   23   23
CONECT   22   48
CONECT   23   22   22   22   22
CONECT   23   24   24   24   24
CONECT   23   49
CONECT   24   12   12   12   12
CONECT   24   23   23   23   23
CONECT   24   50
CONECT   25    2    2    2    2
CONECT   26    3
CONECT   27    3
CONECT   28    4
CONECT   29    4
CONECT   30    5
CONECT   31    6
CONECT   32    6
CONECT   33    7
CONECT   34    7
CONECT   35    8
CONECT   36    8
CONECT   37    9
CONECT   38    9
CONECT   39   10
CONECT   40   14
CONECT   41   14
CONECT   42   16
CONECT   43   17
CONECT   44   18
CONECT   45   19
CONECT   46   20
CONECT   47   21
CONECT   48   22
CONECT   49   23
CONECT   50   24
END
