# Supplementary material for: Probing the Histamine H1 Receptor Binding Site to Explore Ligand Binding Kinetics
Source: J Med Chem. 2024 Dec 26;68(1):448–64. doi: 10.1021/acs.jmedchem.4c02043 (PMC11726634; doi:10.1021/acs.jmedchem.4c02043)
Supplement: Supplementary file 2 — jm4c02043_si_002.zip [file jm4c02043_si_002.zip › Compound_4b_in_3RZE.pdb]

HETATM    1  O1  UNK     1      16.441  31.047  14.516  0.00  0.00      ***  O  
HETATM    2  C2  UNK     1      15.617  31.820  14.976  0.00  0.00      ***  C  
HETATM    3  C3  UNK     1      14.289  31.303  15.464  0.00  0.00      ***  C  
HETATM    4  C4  UNK     1      13.827  32.135  16.662  0.00  0.00      ***  C  
HETATM    5  C5  UNK     1      14.630  31.735  17.902  0.00  0.00      ***  C  
HETATM    6  N6  UNK     1      14.726  32.881  18.815  0.00  0.00      ***  N1+
HETATM    7  C7  UNK     1      15.312  32.444  20.088  0.00  0.00      ***  C  
HETATM    8  C8  UNK     1      15.339  33.616  21.070  0.00  0.00      ***  C  
HETATM    9  C9  UNK     1      15.570  33.918  18.209  0.00  0.00      ***  C  
HETATM   10  C10 UNK     1      15.607  35.148  19.119  0.00  0.00      ***  C  
HETATM   11  C11 UNK     1      16.183  34.750  20.481  0.00  0.00      ***  C  
HETATM   12  O12 UNK     1      16.152  35.876  21.361  0.00  0.00      ***  O  
HETATM   13  C13 UNK     1      17.126  36.811  21.200  0.00  0.00      ***  C  
HETATM   14  C14 UNK     1      17.319  37.785  22.168  0.00  0.00      ***  C  
HETATM   15  C15 UNK     1      16.451  37.808  23.400  0.00  0.00      ***  C  
HETATM   16  C16 UNK     1      17.084  36.966  24.477  0.00  0.00      ***  C  
HETATM   17  C17 UNK     1      17.085  35.588  24.367  0.00  0.00      ***  C  
HETATM   18  C18 UNK     1      17.666  34.816  25.355  0.00  0.00      ***  C  
HETATM   19  C19 UNK     1      18.247  35.421  26.454  0.00  0.00      ***  C  
HETATM   20  C20 UNK     1      18.248  36.799  26.563  0.00  0.00      ***  C  
HETATM   21  C21 UNK     1      17.670  37.572  25.573  0.00  0.00      ***  C  
HETATM   22  C22 UNK     1      18.309  38.734  22.003  0.00  0.00      ***  C  
HETATM   23  C23 UNK     1      19.107  38.714  20.874  0.00  0.00      ***  C  
HETATM   24  C24 UNK     1      18.916  37.744  19.907  0.00  0.00      ***  C  
HETATM   25  C25 UNK     1      17.931  36.789  20.071  0.00  0.00      ***  C  
HETATM   26  O26 UNK     1      15.870  33.011  15.044  0.00  0.00      ***  O  
HETATM   27  H27 UNK     1      13.553  31.378  14.664  0.00  0.00      ***  H  
HETATM   28  H28 UNK     1      14.393  30.260  15.765  0.00  0.00      ***  H  
HETATM   29  H29 UNK     1      13.986  33.193  16.453  0.00  0.00      ***  H  
HETATM   30  H30 UNK     1      12.767  31.956  16.843  0.00  0.00      ***  H  
HETATM   31  H31 UNK     1      14.130  30.908  18.407  0.00  0.00      ***  H  
HETATM   32  H32 UNK     1      15.631  31.425  17.601  0.00  0.00      ***  H  
HETATM   33  H33 UNK     1      13.804  33.256  18.981  0.00  0.00      ***  H  
HETATM   34  H34 UNK     1      14.712  31.635  20.504  0.00  0.00      ***  H  
HETATM   35  H35 UNK     1      16.328  32.090  19.916  0.00  0.00      ***  H  
HETATM   36  H36 UNK     1      14.323  33.971  21.242  0.00  0.00      ***  H  
HETATM   37  H37 UNK     1      15.776  33.290  22.014  0.00  0.00      ***  H  
HETATM   38  H38 UNK     1      16.581  33.533  18.078  0.00  0.00      ***  H  
HETATM   39  H39 UNK     1      15.160  34.198  17.238  0.00  0.00      ***  H  
HETATM   40  H40 UNK     1      16.235  35.916  18.668  0.00  0.00      ***  H  
HETATM   41  H41 UNK     1      14.596  35.534  19.251  0.00  0.00      ***  H  
HETATM   42  H42 UNK     1      17.212  34.411  20.357  0.00  0.00      ***  H  
HETATM   43  H43 UNK     1      16.348  38.834  23.754  0.00  0.00      ***  H  
HETATM   44  H44 UNK     1      15.466  37.407  23.158  0.00  0.00      ***  H  
HETATM   45  H45 UNK     1      16.631  35.114  23.509  0.00  0.00      ***  H  
HETATM   46  H46 UNK     1      17.666  33.739  25.270  0.00  0.00      ***  H  
HETATM   47  H47 UNK     1      18.701  34.818  27.226  0.00  0.00      ***  H  
HETATM   48  H48 UNK     1      18.701  37.273  27.422  0.00  0.00      ***  H  
HETATM   49  H49 UNK     1      17.670  38.648  25.659  0.00  0.00      ***  H  
HETATM   50  H50 UNK     1      18.460  39.493  22.757  0.00  0.00      ***  H  
HETATM   51  H51 UNK     1      19.880  39.457  20.747  0.00  0.00      ***  H  
HETATM   52  H52 UNK     1      19.540  37.730  19.026  0.00  0.00      ***  H  
HETATM   53  H53 UNK     1      17.782  36.031  19.316  0.00  0.00      ***  H  
CONECT    1    2    2    2    2
CONECT    2    1    1    1    1
CONECT    2    3   26   26   26
CONECT    2   26
CONECT    3    2    4   27   28
CONECT    4    3    5   29   30
CONECT    5    4    6   31   32
CONECT    6    5    7    9   33
CONECT    7    6    8   34   35
CONECT    8    7   11   36   37
CONECT    9    6   10   38   39
CONECT   10    9   11   40   41
CONECT   11    8   10   12   42
CONECT   12   11   13
CONECT   13   12   14   14   14
CONECT   13   14   25   25   25
CONECT   13   25
CONECT   14   13   13   13   13
CONECT   14   15   22   22   22
CONECT   14   22
CONECT   15   14   16   43   44
CONECT   16   15   17   17   17
CONECT   16   17   21   21   21
CONECT   16   21
CONECT   17   16   16   16   16
CONECT   17   18   18   18   18
CONECT   17   45
CONECT   18   17   17   17   17
CONECT   18   19   19   19   19
CONECT   18   46
CONECT   19   18   18   18   18
CONECT   19   20   20   20   20
CONECT   19   47
CONECT   20   19   19   19   19
CONECT   20   21   21   21   21
CONECT   20   48
CONECT   21   16   16   16   16
CONECT   21   20   20   20   20
CONECT   21   49
CONECT   22   14   14   14   14
CONECT   22   23   23   23   23
CONECT   22   50
CONECT   23   22   22   22   22
CONECT   23   24   24   24   24
CONECT   23   51
CONECT   24   23   23   23   23
CONECT   24   25   25   25   25
CONECT   24   52
CONECT   25   13   13   13   13
CONECT   25   24   24   24   24
CONECT   25   53
CONECT   26    2    2    2    2
CONECT   27    3
CONECT   28    3
CONECT   29    4
CONECT   30    4
CONECT   31    5
CONECT   32    5
CONECT   33    6
CONECT   34    7
CONECT   35    7
CONECT   36    8
CONECT   37    8
CONECT   38    9
CONECT   39    9
CONECT   40   10
CONECT   41   10
CONECT   42   11
CONECT   43   15
CONECT   44   15
CONECT   45   17
CONECT   46   18
CONECT   47   19
CONECT   48   20
CONECT   49   21
CONECT   50   22
CONECT   51   23
CONECT   52   24
CONECT   53   25
END
