# Supplementary material for: Probing the Histamine H1 Receptor Binding Site to Explore Ligand Binding Kinetics
Source: J Med Chem. 2024 Dec 26;68(1):448–64. doi: 10.1021/acs.jmedchem.4c02043 (PMC11726634; doi:10.1021/acs.jmedchem.4c02043)
Supplement: Supplementary file 2 — jm4c02043_si_002.zip [file jm4c02043_si_002.zip › Compound_4c_in_3RZE.pdb]

HETATM    1  O1  UNK     1      15.783  32.865  14.855  0.00  0.00      ***  O  
HETATM    2  C2  UNK     1      15.752  31.696  14.508  0.00  0.00      ***  C  
HETATM    3  C3  UNK     1      15.130  30.660  15.409  0.00  0.00      ***  C  
HETATM    4  C4  UNK     1      13.752  31.142  15.866  0.00  0.00      ***  C  
HETATM    5  C5  UNK     1      13.915  32.336  16.808  0.00  0.00      ***  C  
HETATM    6  C6  UNK     1      14.581  31.875  18.105  0.00  0.00      ***  C  
HETATM    7  N7  UNK     1      14.764  33.027  18.998  0.00  0.00      ***  N1+
HETATM    8  C8  UNK     1      15.616  34.024  18.339  0.00  0.00      ***  C  
HETATM    9  C9  UNK     1      15.744  35.261  19.231  0.00  0.00      ***  C  
HETATM   10  C10 UNK     1      16.371  34.856  20.568  0.00  0.00      ***  C  
HETATM   11  O11 UNK     1      16.425  35.992  21.434  0.00  0.00      ***  O  
HETATM   12  C12 UNK     1      17.391  36.914  21.182  0.00  0.00      ***  C  
HETATM   13  C13 UNK     1      18.187  36.795  20.053  0.00  0.00      ***  C  
HETATM   14  C14 UNK     1      19.169  37.734  19.800  0.00  0.00      ***  C  
HETATM   15  C15 UNK     1      19.358  38.790  20.670  0.00  0.00      ***  C  
HETATM   16  C16 UNK     1      18.566  38.911  21.798  0.00  0.00      ***  C  
HETATM   17  C17 UNK     1      17.579  37.978  22.052  0.00  0.00      ***  C  
HETATM   18  C18 UNK     1      16.716  38.111  23.280  0.00  0.00      ***  C  
HETATM   19  C19 UNK     1      17.207  37.164  24.344  0.00  0.00      ***  C  
HETATM   20  C20 UNK     1      17.731  37.660  25.523  0.00  0.00      ***  C  
HETATM   21  C21 UNK     1      18.182  36.792  26.499  0.00  0.00      ***  C  
HETATM   22  C22 UNK     1      18.110  35.426  26.297  0.00  0.00      ***  C  
HETATM   23  C23 UNK     1      17.585  34.930  25.118  0.00  0.00      ***  C  
HETATM   24  C24 UNK     1      17.130  35.798  24.144  0.00  0.00      ***  C  
HETATM   25  C25 UNK     1      15.514  33.762  21.212  0.00  0.00      ***  C  
HETATM   26  C26 UNK     1      15.395  32.581  20.247  0.00  0.00      ***  C  
HETATM   27  O27 UNK     1      16.219  31.367  13.432  0.00  0.00      ***  O  
HETATM   28  H28 UNK     1      15.026  29.722  14.865  0.00  0.00      ***  H  
HETATM   29  H29 UNK     1      15.768  30.506  16.280  0.00  0.00      ***  H  
HETATM   30  H30 UNK     1      13.166  31.442  14.997  0.00  0.00      ***  H  
HETATM   31  H31 UNK     1      13.239  30.334  16.388  0.00  0.00      ***  H  
HETATM   32  H32 UNK     1      14.536  33.094  16.330  0.00  0.00      ***  H  
HETATM   33  H33 UNK     1      12.935  32.758  17.032  0.00  0.00      ***  H  
HETATM   34  H34 UNK     1      13.949  31.133  18.594  0.00  0.00      ***  H  
HETATM   35  H35 UNK     1      15.551  31.433  17.879  0.00  0.00      ***  H  
HETATM   36  H36 UNK     1      13.866  33.437  19.205  0.00  0.00      ***  H  
HETATM   37  H37 UNK     1      16.604  33.599  18.164  0.00  0.00      ***  H  
HETATM   38  H38 UNK     1      15.170  34.309  17.386  0.00  0.00      ***  H  
HETATM   39  H39 UNK     1      16.378  36.000  18.741  0.00  0.00      ***  H  
HETATM   40  H40 UNK     1      14.756  35.687  19.407  0.00  0.00      ***  H  
HETATM   41  H41 UNK     1      17.379  34.479  20.399  0.00  0.00      ***  H  
HETATM   42  H42 UNK     1      18.040  35.969  19.372  0.00  0.00      ***  H  
HETATM   43  H43 UNK     1      19.790  37.641  18.920  0.00  0.00      ***  H  
HETATM   44  H44 UNK     1      20.126  39.523  20.471  0.00  0.00      ***  H  
HETATM   45  H45 UNK     1      18.716  39.737  22.477  0.00  0.00      ***  H  
HETATM   46  H46 UNK     1      16.767  39.134  23.652  0.00  0.00      ***  H  
HETATM   47  H47 UNK     1      15.684  37.868  23.027  0.00  0.00      ***  H  
HETATM   48  H48 UNK     1      17.788  38.727  25.682  0.00  0.00      ***  H  
HETATM   49  H49 UNK     1      18.592  37.180  27.420  0.00  0.00      ***  H  
HETATM   50  H50 UNK     1      18.463  34.748  27.059  0.00  0.00      ***  H  
HETATM   51  H51 UNK     1      17.529  33.863  24.960  0.00  0.00      ***  H  
HETATM   52  H52 UNK     1      16.720  35.410  23.223  0.00  0.00      ***  H  
HETATM   53  H53 UNK     1      15.984  33.429  22.138  0.00  0.00      ***  H  
HETATM   54  H54 UNK     1      14.522  34.157  21.429  0.00  0.00      ***  H  
HETATM   55  H55 UNK     1      14.786  31.800  20.702  0.00  0.00      ***  H  
HETATM   56  H56 UNK     1      16.388  32.187  20.031  0.00  0.00      ***  H  
CONECT    1    2    2    2    2
CONECT    2    1    1    1    1
CONECT    2    3   27   27   27
CONECT    2   27
CONECT    3    2    4   28   29
CONECT    4    3    5   30   31
CONECT    5    4    6   32   33
CONECT    6    5    7   34   35
CONECT    7    6    8   26   36
CONECT    8    7    9   37   38
CONECT    9    8   10   39   40
CONECT   10    9   11   25   41
CONECT   11   10   12
CONECT   12   11   13   13   13
CONECT   12   13   17   17   17
CONECT   12   17
CONECT   13   12   12   12   12
CONECT   13   14   14   14   14
CONECT   13   42
CONECT   14   13   13   13   13
CONECT   14   15   15   15   15
CONECT   14   43
CONECT   15   14   14   14   14
CONECT   15   16   16   16   16
CONECT   15   44
CONECT   16   15   15   15   15
CONECT   16   17   17   17   17
CONECT   16   45
CONECT   17   12   12   12   12
CONECT   17   16   16   16   16
CONECT   17   18
CONECT   18   17   19   46   47
CONECT   19   18   20   20   20
CONECT   19   20   24   24   24
CONECT   19   24
CONECT   20   19   19   19   19
CONECT   20   21   21   21   21
CONECT   20   48
CONECT   21   20   20   20   20
CONECT   21   22   22   22   22
CONECT   21   49
CONECT   22   21   21   21   21
CONECT   22   23   23   23   23
CONECT   22   50
CONECT   23   22   22   22   22
CONECT   23   24   24   24   24
CONECT   23   51
CONECT   24   19   19   19   19
CONECT   24   23   23   23   23
CONECT   24   52
CONECT   25   10   26   53   54
CONECT   26    7   25   55   56
CONECT   27    2    2    2    2
CONECT   28    3
CONECT   29    3
CONECT   30    4
CONECT   31    4
CONECT   32    5
CONECT   33    5
CONECT   34    6
CONECT   35    6
CONECT   36    7
CONECT   37    8
CONECT   38    8
CONECT   39    9
CONECT   40    9
CONECT   41   10
CONECT   42   13
CONECT   43   14
CONECT   44   15
CONECT   45   16
CONECT   46   18
CONECT   47   18
CONECT   48   20
CONECT   49   21
CONECT   50   22
CONECT   51   23
CONECT   52   24
CONECT   53   25
CONECT   54   25
CONECT   55   26
CONECT   56   26
END
