# Supplementary material for: Probing the Histamine H1 Receptor Binding Site to Explore Ligand Binding Kinetics
Source: J Med Chem. 2024 Dec 26;68(1):448–64. doi: 10.1021/acs.jmedchem.4c02043 (PMC11726634; doi:10.1021/acs.jmedchem.4c02043)
Supplement: Supplementary file 2 — jm4c02043_si_002.zip [file jm4c02043_si_002.zip › Compound_4d_in_3RZE.pdb]

HETATM    1  O1  UNK     1      16.386  34.671  15.626  0.00  0.00      ***  O  
HETATM    2  C2  UNK     1      17.065  33.775  15.154  0.00  0.00      ***  C  
HETATM    3  C3  UNK     1      16.401  32.568  14.542  0.00  0.00      ***  C  
HETATM    4  C4  UNK     1      15.604  31.825  15.617  0.00  0.00      ***  C  
HETATM    5  C5  UNK     1      14.498  32.736  16.153  0.00  0.00      ***  C  
HETATM    6  C6  UNK     1      13.772  32.035  17.303  0.00  0.00      ***  C  
HETATM    7  C7  UNK     1      14.740  31.838  18.472  0.00  0.00      ***  C  
HETATM    8  N8  UNK     1      14.830  33.083  19.247  0.00  0.00      ***  N1+
HETATM    9  C9  UNK     1      15.340  32.784  20.591  0.00  0.00      ***  C  
HETATM   10  C10 UNK     1      15.360  34.064  21.429  0.00  0.00      ***  C  
HETATM   11  C11 UNK     1      15.736  34.017  18.567  0.00  0.00      ***  C  
HETATM   12  C12 UNK     1      15.770  35.344  19.327  0.00  0.00      ***  C  
HETATM   13  C13 UNK     1      16.268  35.096  20.754  0.00  0.00      ***  C  
HETATM   14  O14 UNK     1      16.233  36.320  21.492  0.00  0.00      ***  O  
HETATM   15  C15 UNK     1      17.276  37.173  21.322  0.00  0.00      ***  C  
HETATM   16  C16 UNK     1      17.585  38.098  22.308  0.00  0.00      ***  C  
HETATM   17  C17 UNK     1      16.763  38.158  23.570  0.00  0.00      ***  C  
HETATM   18  C18 UNK     1      17.261  37.121  24.543  0.00  0.00      ***  C  
HETATM   19  C19 UNK     1      17.775  37.510  25.766  0.00  0.00      ***  C  
HETATM   20  C20 UNK     1      18.232  36.559  26.658  0.00  0.00      ***  C  
HETATM   21  C21 UNK     1      18.174  35.218  26.329  0.00  0.00      ***  C  
HETATM   22  C22 UNK     1      17.658  34.828  25.107  0.00  0.00      ***  C  
HETATM   23  C23 UNK     1      17.198  35.779  24.216  0.00  0.00      ***  C  
HETATM   24  C24 UNK     1      18.646  38.965  22.133  0.00  0.00      ***  C  
HETATM   25  C25 UNK     1      19.401  38.911  20.976  0.00  0.00      ***  C  
HETATM   26  C26 UNK     1      19.095  37.990  19.991  0.00  0.00      ***  C  
HETATM   27  C27 UNK     1      18.039  37.117  20.164  0.00  0.00      ***  C  
HETATM   28  O28 UNK     1      18.281  33.857  15.173  0.00  0.00      ***  O  
HETATM   29  H29 UNK     1      15.728  32.889  13.747  0.00  0.00      ***  H  
HETATM   30  H30 UNK     1      17.161  31.905  14.130  0.00  0.00      ***  H  
HETATM   31  H31 UNK     1      15.159  30.929  15.184  0.00  0.00      ***  H  
HETATM   32  H32 UNK     1      16.269  31.543  16.432  0.00  0.00      ***  H  
HETATM   33  H33 UNK     1      14.936  33.667  16.513  0.00  0.00      ***  H  
HETATM   34  H34 UNK     1      13.788  32.954  15.355  0.00  0.00      ***  H  
HETATM   35  H35 UNK     1      12.930  32.646  17.628  0.00  0.00      ***  H  
HETATM   36  H36 UNK     1      13.409  31.064  16.966  0.00  0.00      ***  H  
HETATM   37  H37 UNK     1      14.377  31.036  19.114  0.00  0.00      ***  H  
HETATM   38  H38 UNK     1      15.726  31.578  18.087  0.00  0.00      ***  H  
HETATM   39  H39 UNK     1      13.914  33.499  19.321  0.00  0.00      ***  H  
HETATM   40  H40 UNK     1      14.695  32.048  21.069  0.00  0.00      ***  H  
HETATM   41  H41 UNK     1      16.352  32.385  20.515  0.00  0.00      ***  H  
HETATM   42  H42 UNK     1      14.349  34.464  21.506  0.00  0.00      ***  H  
HETATM   43  H43 UNK     1      15.741  33.841  22.426  0.00  0.00      ***  H  
HETATM   44  H44 UNK     1      16.738  33.591  18.534  0.00  0.00      ***  H  
HETATM   45  H45 UNK     1      15.382  34.190  17.551  0.00  0.00      ***  H  
HETATM   46  H46 UNK     1      16.444  36.036  18.822  0.00  0.00      ***  H  
HETATM   47  H47 UNK     1      14.768  35.771  19.361  0.00  0.00      ***  H  
HETATM   48  H48 UNK     1      17.290  34.718  20.723  0.00  0.00      ***  H  
HETATM   49  H49 UNK     1      16.854  39.148  24.016  0.00  0.00      ***  H  
HETATM   50  H50 UNK     1      15.717  37.961  23.332  0.00  0.00      ***  H  
HETATM   51  H51 UNK     1      17.821  38.558  26.023  0.00  0.00      ***  H  
HETATM   52  H52 UNK     1      18.635  36.863  27.613  0.00  0.00      ***  H  
HETATM   53  H53 UNK     1      18.531  34.474  27.026  0.00  0.00      ***  H  
HETATM   54  H54 UNK     1      17.613  33.780  24.849  0.00  0.00      ***  H  
HETATM   55  H55 UNK     1      16.795  35.475  23.261  0.00  0.00      ***  H  
HETATM   56  H56 UNK     1      18.886  39.686  22.901  0.00  0.00      ***  H  
HETATM   57  H57 UNK     1      20.230  39.589  20.841  0.00  0.00      ***  H  
HETATM   58  H58 UNK     1      19.686  37.949  19.088  0.00  0.00      ***  H  
HETATM   59  H59 UNK     1      17.801  36.397  19.395  0.00  0.00      ***  H  
CONECT    1    2    2    2    2
CONECT    2    1    1    1    1
CONECT    2    3   28   28   28
CONECT    2   28
CONECT    3    2    4   29   30
CONECT    4    3    5   31   32
CONECT    5    4    6   33   34
CONECT    6    5    7   35   36
CONECT    7    6    8   37   38
CONECT    8    7    9   11   39
CONECT    9    8   10   40   41
CONECT   10    9   13   42   43
CONECT   11    8   12   44   45
CONECT   12   11   13   46   47
CONECT   13   10   12   14   48
CONECT   14   13   15
CONECT   15   14   16   16   16
CONECT   15   16   27   27   27
CONECT   15   27
CONECT   16   15   15   15   15
CONECT   16   17   24   24   24
CONECT   16   24
CONECT   17   16   18   49   50
CONECT   18   17   19   19   19
CONECT   18   19   23   23   23
CONECT   18   23
CONECT   19   18   18   18   18
CONECT   19   20   20   20   20
CONECT   19   51
CONECT   20   19   19   19   19
CONECT   20   21   21   21   21
CONECT   20   52
CONECT   21   20   20   20   20
CONECT   21   22   22   22   22
CONECT   21   53
CONECT   22   21   21   21   21
CONECT   22   23   23   23   23
CONECT   22   54
CONECT   23   18   18   18   18
CONECT   23   22   22   22   22
CONECT   23   55
CONECT   24   16   16   16   16
CONECT   24   25   25   25   25
CONECT   24   56
CONECT   25   24   24   24   24
CONECT   25   26   26   26   26
CONECT   25   57
CONECT   26   25   25   25   25
CONECT   26   27   27   27   27
CONECT   26   58
CONECT   27   15   15   15   15
CONECT   27   26   26   26   26
CONECT   27   59
CONECT   28    2    2    2    2
CONECT   29    3
CONECT   30    3
CONECT   31    4
CONECT   32    4
CONECT   33    5
CONECT   34    5
CONECT   35    6
CONECT   36    6
CONECT   37    7
CONECT   38    7
CONECT   39    8
CONECT   40    9
CONECT   41    9
CONECT   42   10
CONECT   43   10
CONECT   44   11
CONECT   45   11
CONECT   46   12
CONECT   47   12
CONECT   48   13
CONECT   49   17
CONECT   50   17
CONECT   51   19
CONECT   52   20
CONECT   53   21
CONECT   54   22
CONECT   55   23
CONECT   56   24
CONECT   57   25
CONECT   58   26
CONECT   59   27
END
