# Supplementary material for: Probing the Histamine H1 Receptor Binding Site to Explore Ligand Binding Kinetics
Source: J Med Chem. 2024 Dec 26;68(1):448–64. doi: 10.1021/acs.jmedchem.4c02043 (PMC11726634; doi:10.1021/acs.jmedchem.4c02043)
Supplement: Supplementary file 2 — jm4c02043_si_002.zip [file jm4c02043_si_002.zip › Compound_4e_in_3RZE.pdb]

HETATM    1  O1  UNK     1      18.292  34.598  13.824  0.00  0.00      ***  O  
HETATM    2  C2  UNK     1      17.432  34.221  14.601  0.00  0.00      ***  C  
HETATM    3  C3  UNK     1      17.040  32.767  14.644  0.00  0.00      ***  C  
HETATM    4  C4  UNK     1      15.592  32.643  15.123  0.00  0.00      ***  C  
HETATM    5  C5  UNK     1      15.240  31.165  15.304  0.00  0.00      ***  C  
HETATM    6  C6  UNK     1      13.812  31.043  15.842  0.00  0.00      ***  C  
HETATM    7  C7  UNK     1      13.600  32.066  16.960  0.00  0.00      ***  C  
HETATM    8  C8  UNK     1      14.544  31.753  18.123  0.00  0.00      ***  C  
HETATM    9  N9  UNK     1      14.677  32.941  18.978  0.00  0.00      ***  N1+
HETATM   10  C10 UNK     1      15.256  32.549  20.269  0.00  0.00      ***  C  
HETATM   11  C11 UNK     1      15.322  33.768  21.192  0.00  0.00      ***  C  
HETATM   12  C12 UNK     1      15.548  33.921  18.318  0.00  0.00      ***  C  
HETATM   13  C13 UNK     1      15.625  35.192  19.167  0.00  0.00      ***  C  
HETATM   14  C14 UNK     1      16.196  34.845  20.545  0.00  0.00      ***  C  
HETATM   15  O15 UNK     1      16.202  36.014  21.367  0.00  0.00      ***  O  
HETATM   16  C16 UNK     1      17.208  36.905  21.166  0.00  0.00      ***  C  
HETATM   17  C17 UNK     1      17.454  37.898  22.103  0.00  0.00      ***  C  
HETATM   18  C18 UNK     1      16.606  37.990  23.345  0.00  0.00      ***  C  
HETATM   19  C19 UNK     1      17.174  37.086  24.409  0.00  0.00      ***  C  
HETATM   20  C20 UNK     1      17.135  35.714  24.243  0.00  0.00      ***  C  
HETATM   21  C21 UNK     1      17.655  34.884  25.218  0.00  0.00      ***  C  
HETATM   22  C22 UNK     1      18.216  35.426  26.360  0.00  0.00      ***  C  
HETATM   23  C23 UNK     1      18.256  36.798  26.525  0.00  0.00      ***  C  
HETATM   24  C24 UNK     1      17.739  37.628  25.548  0.00  0.00      ***  C  
HETATM   25  C25 UNK     1      18.478  38.803  21.896  0.00  0.00      ***  C  
HETATM   26  C26 UNK     1      19.256  38.719  20.756  0.00  0.00      ***  C  
HETATM   27  C27 UNK     1      19.013  37.730  19.821  0.00  0.00      ***  C  
HETATM   28  C28 UNK     1      17.995  36.819  20.026  0.00  0.00      ***  C  
HETATM   29  O29 UNK     1      16.893  35.020  15.348  0.00  0.00      ***  O  
HETATM   30  H30 UNK     1      17.130  32.337  13.646  0.00  0.00      ***  H  
HETATM   31  H31 UNK     1      17.697  32.233  15.330  0.00  0.00      ***  H  
HETATM   32  H32 UNK     1      15.478  33.163  16.074  0.00  0.00      ***  H  
HETATM   33  H33 UNK     1      14.926  33.088  14.384  0.00  0.00      ***  H  
HETATM   34  H34 UNK     1      15.311  30.654  14.344  0.00  0.00      ***  H  
HETATM   35  H35 UNK     1      15.934  30.710  16.010  0.00  0.00      ***  H  
HETATM   36  H36 UNK     1      13.103  31.234  15.036  0.00  0.00      ***  H  
HETATM   37  H37 UNK     1      13.656  30.038  16.234  0.00  0.00      ***  H  
HETATM   38  H38 UNK     1      13.808  33.067  16.582  0.00  0.00      ***  H  
HETATM   39  H39 UNK     1      12.567  32.016  17.306  0.00  0.00      ***  H  
HETATM   40  H40 UNK     1      14.138  30.928  18.708  0.00  0.00      ***  H  
HETATM   41  H41 UNK     1      15.522  31.475  17.732  0.00  0.00      ***  H  
HETATM   42  H42 UNK     1      13.767  33.350  19.128  0.00  0.00      ***  H  
HETATM   43  H43 UNK     1      14.634  31.780  20.727  0.00  0.00      ***  H  
HETATM   44  H44 UNK     1      16.260  32.158  20.112  0.00  0.00      ***  H  
HETATM   45  H45 UNK     1      14.317  34.160  21.350  0.00  0.00      ***  H  
HETATM   46  H46 UNK     1      15.753  33.476  22.150  0.00  0.00      ***  H  
HETATM   47  H47 UNK     1      16.547  33.500  18.203  0.00  0.00      ***  H  
HETATM   48  H48 UNK     1      15.142  34.164  17.336  0.00  0.00      ***  H  
HETATM   49  H49 UNK     1      16.274  35.918  18.676  0.00  0.00      ***  H  
HETATM   50  H50 UNK     1      14.627  35.614  19.282  0.00  0.00      ***  H  
HETATM   51  H51 UNK     1      17.214  34.471  20.434  0.00  0.00      ***  H  
HETATM   52  H52 UNK     1      16.602  39.018  23.707  0.00  0.00      ***  H  
HETATM   53  H53 UNK     1      15.587  37.682  23.113  0.00  0.00      ***  H  
HETATM   54  H54 UNK     1      16.697  35.290  23.351  0.00  0.00      ***  H  
HETATM   55  H55 UNK     1      17.624  33.812  25.089  0.00  0.00      ***  H  
HETATM   56  H56 UNK     1      18.622  34.778  27.122  0.00  0.00      ***  H  
HETATM   57  H57 UNK     1      18.694  37.222  27.417  0.00  0.00      ***  H  
HETATM   58  H58 UNK     1      17.771  38.700  25.677  0.00  0.00      ***  H  
HETATM   59  H59 UNK     1      18.670  39.576  22.625  0.00  0.00      ***  H  
HETATM   60  H60 UNK     1      20.056  39.427  20.596  0.00  0.00      ***  H  
HETATM   61  H61 UNK     1      19.622  37.667  18.932  0.00  0.00      ***  H  
HETATM   62  H62 UNK     1      17.805  36.047  19.296  0.00  0.00      ***  H  
CONECT    1    2    2    2    2
CONECT    2    1    1    1    1
CONECT    2    3   29   29   29
CONECT    2   29
CONECT    3    2    4   30   31
CONECT    4    3    5   32   33
CONECT    5    4    6   34   35
CONECT    6    5    7   36   37
CONECT    7    6    8   38   39
CONECT    8    7    9   40   41
CONECT    9    8   10   12   42
CONECT   10    9   11   43   44
CONECT   11   10   14   45   46
CONECT   12    9   13   47   48
CONECT   13   12   14   49   50
CONECT   14   11   13   15   51
CONECT   15   14   16
CONECT   16   15   17   17   17
CONECT   16   17   28   28   28
CONECT   16   28
CONECT   17   16   16   16   16
CONECT   17   18   25   25   25
CONECT   17   25
CONECT   18   17   19   52   53
CONECT   19   18   20   20   20
CONECT   19   20   24   24   24
CONECT   19   24
CONECT   20   19   19   19   19
CONECT   20   21   21   21   21
CONECT   20   54
CONECT   21   20   20   20   20
CONECT   21   22   22   22   22
CONECT   21   55
CONECT   22   21   21   21   21
CONECT   22   23   23   23   23
CONECT   22   56
CONECT   23   22   22   22   22
CONECT   23   24   24   24   24
CONECT   23   57
CONECT   24   19   19   19   19
CONECT   24   23   23   23   23
CONECT   24   58
CONECT   25   17   17   17   17
CONECT   25   26   26   26   26
CONECT   25   59
CONECT   26   25   25   25   25
CONECT   26   27   27   27   27
CONECT   26   60
CONECT   27   26   26   26   26
CONECT   27   28   28   28   28
CONECT   27   61
CONECT   28   16   16   16   16
CONECT   28   27   27   27   27
CONECT   28   62
CONECT   29    2    2    2    2
CONECT   30    3
CONECT   31    3
CONECT   32    4
CONECT   33    4
CONECT   34    5
CONECT   35    5
CONECT   36    6
CONECT   37    6
CONECT   38    7
CONECT   39    7
CONECT   40    8
CONECT   41    8
CONECT   42    9
CONECT   43   10
CONECT   44   10
CONECT   45   11
CONECT   46   11
CONECT   47   12
CONECT   48   12
CONECT   49   13
CONECT   50   13
CONECT   51   14
CONECT   52   18
CONECT   53   18
CONECT   54   20
CONECT   55   21
CONECT   56   22
CONECT   57   23
CONECT   58   24
CONECT   59   25
CONECT   60   26
CONECT   61   27
CONECT   62   28
END
