# Supplementary material for: Probing the Histamine H1 Receptor Binding Site to Explore Ligand Binding Kinetics
Source: J Med Chem. 2024 Dec 26;68(1):448–64. doi: 10.1021/acs.jmedchem.4c02043 (PMC11726634; doi:10.1021/acs.jmedchem.4c02043)
Supplement: Supplementary file 2 — jm4c02043_si_002.zip [file jm4c02043_si_002.zip › Compound_4f_in_3RZE.pdb]

HETATM    1  O1  UNK     1      18.272  34.804  13.754  0.00  0.00      ***  O  
HETATM    2  C2  UNK     1      17.392  34.019  14.064  0.00  0.00      ***  C  
HETATM    3  C3  UNK     1      17.112  32.820  13.195  0.00  0.00      ***  C  
HETATM    4  C4  UNK     1      15.863  32.100  13.707  0.00  0.00      ***  C  
HETATM    5  C5  UNK     1      16.142  31.517  15.093  0.00  0.00      ***  C  
HETATM    6  C6  UNK     1      14.971  30.628  15.518  0.00  0.00      ***  C  
HETATM    7  C7  UNK     1      13.713  31.484  15.679  0.00  0.00      ***  C  
HETATM    8  C8  UNK     1      13.986  32.609  16.680  0.00  0.00      ***  C  
HETATM    9  C9  UNK     1      14.532  32.014  17.980  0.00  0.00      ***  C  
HETATM   10  N10 UNK     1      14.744  33.088  18.959  0.00  0.00      ***  N1+
HETATM   11  C11 UNK     1      15.458  32.551  20.124  0.00  0.00      ***  C  
HETATM   12  C12 UNK     1      15.611  33.646  21.182  0.00  0.00      ***  C  
HETATM   13  C13 UNK     1      15.533  34.161  18.342  0.00  0.00      ***  C  
HETATM   14  C14 UNK     1      15.688  35.318  19.332  0.00  0.00      ***  C  
HETATM   15  C15 UNK     1      16.404  34.815  20.589  0.00  0.00      ***  C  
HETATM   16  O16 UNK     1      16.486  35.872  21.547  0.00  0.00      ***  O  
HETATM   17  C17 UNK     1      17.371  36.870  21.289  0.00  0.00      ***  C  
HETATM   18  C18 UNK     1      17.480  37.944  22.161  0.00  0.00      ***  C  
HETATM   19  C19 UNK     1      16.619  38.003  23.396  0.00  0.00      ***  C  
HETATM   20  C20 UNK     1      17.182  37.080  24.446  0.00  0.00      ***  C  
HETATM   21  C21 UNK     1      17.145  35.711  24.254  0.00  0.00      ***  C  
HETATM   22  C22 UNK     1      17.661  34.864  25.217  0.00  0.00      ***  C  
HETATM   23  C23 UNK     1      18.214  35.386  26.372  0.00  0.00      ***  C  
HETATM   24  C24 UNK     1      18.252  36.755  26.563  0.00  0.00      ***  C  
HETATM   25  C25 UNK     1      17.740  37.602  25.598  0.00  0.00      ***  C  
HETATM   26  C26 UNK     1      18.380  38.958  21.896  0.00  0.00      ***  C  
HETATM   27  C27 UNK     1      19.171  38.904  20.764  0.00  0.00      ***  C  
HETATM   28  C28 UNK     1      19.063  37.836  19.893  0.00  0.00      ***  C  
HETATM   29  C29 UNK     1      18.170  36.816  20.156  0.00  0.00      ***  C  
HETATM   30  O30 UNK     1      16.742  34.201  15.079  0.00  0.00      ***  O  
HETATM   31  H31 UNK     1      16.949  33.146  12.168  0.00  0.00      ***  H  
HETATM   32  H32 UNK     1      17.963  32.140  13.230  0.00  0.00      ***  H  
HETATM   33  H33 UNK     1      15.036  32.807  13.769  0.00  0.00      ***  H  
HETATM   34  H34 UNK     1      15.601  31.295  13.020  0.00  0.00      ***  H  
HETATM   35  H35 UNK     1      17.056  30.923  15.061  0.00  0.00      ***  H  
HETATM   36  H36 UNK     1      16.261  32.328  15.811  0.00  0.00      ***  H  
HETATM   37  H37 UNK     1      14.798  29.867  14.757  0.00  0.00      ***  H  
HETATM   38  H38 UNK     1      15.206  30.146  16.467  0.00  0.00      ***  H  
HETATM   39  H39 UNK     1      13.440  31.914  14.715  0.00  0.00      ***  H  
HETATM   40  H40 UNK     1      12.895  30.864  16.045  0.00  0.00      ***  H  
HETATM   41  H41 UNK     1      14.719  33.298  16.261  0.00  0.00      ***  H  
HETATM   42  H42 UNK     1      13.060  33.145  16.886  0.00  0.00      ***  H  
HETATM   43  H43 UNK     1      13.816  31.295  18.379  0.00  0.00      ***  H  
HETATM   44  H44 UNK     1      15.478  31.511  17.780  0.00  0.00      ***  H  
HETATM   45  H45 UNK     1      13.852  33.455  19.253  0.00  0.00      ***  H  
HETATM   46  H46 UNK     1      14.894  31.718  20.543  0.00  0.00      ***  H  
HETATM   47  H47 UNK     1      16.444  32.204  19.817  0.00  0.00      ***  H  
HETATM   48  H48 UNK     1      14.625  33.995  21.490  0.00  0.00      ***  H  
HETATM   49  H49 UNK     1      16.143  33.247  22.045  0.00  0.00      ***  H  
HETATM   50  H50 UNK     1      16.518  33.779  18.073  0.00  0.00      ***  H  
HETATM   51  H51 UNK     1      15.024  34.516  17.446  0.00  0.00      ***  H  
HETATM   52  H52 UNK     1      16.276  36.113  18.873  0.00  0.00      ***  H  
HETATM   53  H53 UNK     1      14.704  35.701  19.602  0.00  0.00      ***  H  
HETATM   54  H54 UNK     1      17.407  34.479  20.328  0.00  0.00      ***  H  
HETATM   55  H55 UNK     1      16.603  39.023  23.780  0.00  0.00      ***  H  
HETATM   56  H56 UNK     1      15.604  37.693  23.147  0.00  0.00      ***  H  
HETATM   57  H57 UNK     1      16.712  35.304  23.352  0.00  0.00      ***  H  
HETATM   58  H58 UNK     1      17.632  33.795  25.068  0.00  0.00      ***  H  
HETATM   59  H59 UNK     1      18.617  34.724  27.124  0.00  0.00      ***  H  
HETATM   60  H60 UNK     1      18.684  37.162  27.465  0.00  0.00      ***  H  
HETATM   61  H61 UNK     1      17.769  38.671  25.747  0.00  0.00      ***  H  
HETATM   62  H62 UNK     1      18.465  39.794  22.575  0.00  0.00      ***  H  
HETATM   63  H63 UNK     1      19.874  39.698  20.559  0.00  0.00      ***  H  
HETATM   64  H64 UNK     1      19.682  37.796  19.008  0.00  0.00      ***  H  
HETATM   65  H65 UNK     1      18.086  35.981  19.476  0.00  0.00      ***  H  
CONECT    1    2    2    2    2
CONECT    2    1    1    1    1
CONECT    2    3   30   30   30
CONECT    2   30
CONECT    3    2    4   31   32
CONECT    4    3    5   33   34
CONECT    5    4    6   35   36
CONECT    6    5    7   37   38
CONECT    7    6    8   39   40
CONECT    8    7    9   41   42
CONECT    9    8   10   43   44
CONECT   10    9   11   13   45
CONECT   11   10   12   46   47
CONECT   12   11   15   48   49
CONECT   13   10   14   50   51
CONECT   14   13   15   52   53
CONECT   15   12   14   16   54
CONECT   16   15   17
CONECT   17   16   18   18   18
CONECT   17   18   29   29   29
CONECT   17   29
CONECT   18   17   17   17   17
CONECT   18   19   26   26   26
CONECT   18   26
CONECT   19   18   20   55   56
CONECT   20   19   21   21   21
CONECT   20   21   25   25   25
CONECT   20   25
CONECT   21   20   20   20   20
CONECT   21   22   22   22   22
CONECT   21   57
CONECT   22   21   21   21   21
CONECT   22   23   23   23   23
CONECT   22   58
CONECT   23   22   22   22   22
CONECT   23   24   24   24   24
CONECT   23   59
CONECT   24   23   23   23   23
CONECT   24   25   25   25   25
CONECT   24   60
CONECT   25   20   20   20   20
CONECT   25   24   24   24   24
CONECT   25   61
CONECT   26   18   18   18   18
CONECT   26   27   27   27   27
CONECT   26   62
CONECT   27   26   26   26   26
CONECT   27   28   28   28   28
CONECT   27   63
CONECT   28   27   27   27   27
CONECT   28   29   29   29   29
CONECT   28   64
CONECT   29   17   17   17   17
CONECT   29   28   28   28   28
CONECT   29   65
CONECT   30    2    2    2    2
CONECT   31    3
CONECT   32    3
CONECT   33    4
CONECT   34    4
CONECT   35    5
CONECT   36    5
CONECT   37    6
CONECT   38    6
CONECT   39    7
CONECT   40    7
CONECT   41    8
CONECT   42    8
CONECT   43    9
CONECT   44    9
CONECT   45   10
CONECT   46   11
CONECT   47   11
CONECT   48   12
CONECT   49   12
CONECT   50   13
CONECT   51   13
CONECT   52   14
CONECT   53   14
CONECT   54   15
CONECT   55   19
CONECT   56   19
CONECT   57   21
CONECT   58   22
CONECT   59   23
CONECT   60   24
CONECT   61   25
CONECT   62   26
CONECT   63   27
CONECT   64   28
CONECT   65   29
END
