# Supplementary material for: Probing the Histamine H1 Receptor Binding Site to Explore Ligand Binding Kinetics
Source: J Med Chem. 2024 Dec 26;68(1):448–64. doi: 10.1021/acs.jmedchem.4c02043 (PMC11726634; doi:10.1021/acs.jmedchem.4c02043)
Supplement: Supplementary file 2 — jm4c02043_si_002.zip [file jm4c02043_si_002.zip › Levocetirizine_in_3RZE.pdb]

HETATM   24 CL24 UNK     1      18.033  35.513  27.239  0.00  0.00      *** Cl  
HETATM    1  O1  UNK     1      16.387  31.053  13.986  0.00  0.00      ***  O  
HETATM    2  C2  UNK     1      15.567  31.698  14.617  0.00  0.00      ***  C  
HETATM    3  C3  UNK     1      14.294  31.044  15.088  0.00  0.00      ***  C  
HETATM    4  O4  UNK     1      14.295  30.973  16.515  0.00  0.00      ***  O  
HETATM    5  C5  UNK     1      14.388  32.244  17.161  0.00  0.00      ***  C  
HETATM    6  C6  UNK     1      14.553  32.040  18.668  0.00  0.00      ***  C  
HETATM    7  N7  UNK     1      14.743  33.342  19.321  0.00  0.00      ***  N1+
HETATM    8  C8  UNK     1      15.898  34.025  18.724  0.00  0.00      ***  C  
HETATM    9  C9  UNK     1      16.086  35.389  19.391  0.00  0.00      ***  C  
HETATM   10  N10 UNK     1      16.297  35.202  20.834  0.00  0.00      ***  N  
HETATM   11  C11 UNK     1      15.158  34.497  21.440  0.00  0.00      ***  C  
HETATM   12  C12 UNK     1      14.979  33.140  20.757  0.00  0.00      ***  C  
HETATM   13  C13 UNK     1      16.537  36.487  21.502  0.00  0.00      ***  C  
HETATM   14  C14 UNK     1      17.660  37.213  20.806  0.00  0.00      ***  C  
HETATM   15  C15 UNK     1      17.628  38.590  20.694  0.00  0.00      ***  C  
HETATM   16  C16 UNK     1      18.658  39.256  20.056  0.00  0.00      ***  C  
HETATM   17  C17 UNK     1      19.720  38.544  19.530  0.00  0.00      ***  C  
HETATM   18  C18 UNK     1      19.752  37.167  19.643  0.00  0.00      ***  C  
HETATM   19  C19 UNK     1      18.724  36.502  20.285  0.00  0.00      ***  C  
HETATM   20  C20 UNK     1      16.912  36.243  22.941  0.00  0.00      ***  C  
HETATM   21  C21 UNK     1      17.285  34.977  23.352  0.00  0.00      ***  C  
HETATM   22  C22 UNK     1      17.629  34.752  24.672  0.00  0.00      ***  C  
HETATM   23  C23 UNK     1      17.601  35.795  25.581  0.00  0.00      ***  C  
HETATM   25  C25 UNK     1      17.228  37.062  25.169  0.00  0.00      ***  C  
HETATM   26  C26 UNK     1      16.889  37.286  23.848  0.00  0.00      ***  C  
HETATM   27  O27 UNK     1      15.780  32.872  14.870  0.00  0.00      ***  O  
HETATM   28  H28 UNK     1      13.438  31.632  14.754  0.00  0.00      ***  H  
HETATM   29  H29 UNK     1      14.227  30.038  14.674  0.00  0.00      ***  H  
HETATM   30  H30 UNK     1      15.249  32.787  16.772  0.00  0.00      ***  H  
HETATM   31  H31 UNK     1      13.480  32.817  16.969  0.00  0.00      ***  H  
HETATM   32  H32 UNK     1      13.660  31.559  19.069  0.00  0.00      ***  H  
HETATM   33  H33 UNK     1      15.421  31.409  18.857  0.00  0.00      ***  H  
HETATM   34  H34 UNK     1      13.916  33.906  19.193  0.00  0.00      ***  H  
HETATM   35  H35 UNK     1      16.794  33.421  18.874  0.00  0.00      ***  H  
HETATM   36  H36 UNK     1      15.728  34.162  17.657  0.00  0.00      ***  H  
HETATM   37  H37 UNK     1      16.952  35.890  18.959  0.00  0.00      ***  H  
HETATM   38  H38 UNK     1      15.196  35.998  19.230  0.00  0.00      ***  H  
HETATM   39  H39 UNK     1      15.348  34.347  22.503  0.00  0.00      ***  H  
HETATM   40  H40 UNK     1      14.253  35.091  21.313  0.00  0.00      ***  H  
HETATM   41  H41 UNK     1      14.126  32.622  21.196  0.00  0.00      ***  H  
HETATM   42  H42 UNK     1      15.879  32.541  20.896  0.00  0.00      ***  H  
HETATM   43  H43 UNK     1      15.632  37.093  21.461  0.00  0.00      ***  H  
HETATM   44  H44 UNK     1      16.798  39.147  21.105  0.00  0.00      ***  H  
HETATM   45  H45 UNK     1      18.632  40.332  19.968  0.00  0.00      ***  H  
HETATM   46  H46 UNK     1      20.524  39.064  19.031  0.00  0.00      ***  H  
HETATM   47  H47 UNK     1      20.582  36.611  19.232  0.00  0.00      ***  H  
HETATM   48  H48 UNK     1      18.750  35.426  20.374  0.00  0.00      ***  H  
HETATM   49  H49 UNK     1      17.306  34.163  22.643  0.00  0.00      ***  H  
HETATM   50  H50 UNK     1      17.920  33.763  24.994  0.00  0.00      ***  H  
HETATM   51  H51 UNK     1      17.205  37.876  25.878  0.00  0.00      ***  H  
HETATM   52  H52 UNK     1      16.598  38.275  23.526  0.00  0.00      ***  H  
CONECT    1    2    2    2    2
CONECT    2    1    1    1    1
CONECT    2    3   27   27   27
CONECT    2   27
CONECT    3    2    4   28   29
CONECT    4    3    5
CONECT    5    4    6   30   31
CONECT    6    5    7   32   33
CONECT    7    6    8   12   34
CONECT    8    7    9   35   36
CONECT    9    8   10   37   38
CONECT   10    9   11   13
CONECT   11   10   12   39   40
CONECT   12    7   11   41   42
CONECT   13   10   14   20   43
CONECT   14   13   15   15   15
CONECT   14   15   19   19   19
CONECT   14   19
CONECT   15   14   14   14   14
CONECT   15   16   16   16   16
CONECT   15   44
CONECT   16   15   15   15   15
CONECT   16   17   17   17   17
CONECT   16   45
CONECT   17   16   16   16   16
CONECT   17   18   18   18   18
CONECT   17   46
CONECT   18   17   17   17   17
CONECT   18   19   19   19   19
CONECT   18   47
CONECT   19   14   14   14   14
CONECT   19   18   18   18   18
CONECT   19   48
CONECT   20   13   21   21   21
CONECT   20   21   26   26   26
CONECT   20   26
CONECT   21   20   20   20   20
CONECT   21   22   22   22   22
CONECT   21   49
CONECT   22   21   21   21   21
CONECT   22   23   23   23   23
CONECT   22   50
CONECT   23   22   22   22   22
CONECT   23   24   25   25   25
CONECT   23   25
CONECT   24   23
CONECT   25   23   23   23   23
CONECT   25   26   26   26   26
CONECT   25   51
CONECT   26   20   20   20   20
CONECT   26   25   25   25   25
CONECT   26   52
CONECT   27    2    2    2    2
CONECT   28    3
CONECT   29    3
CONECT   30    5
CONECT   31    5
CONECT   32    6
CONECT   33    6
CONECT   34    7
CONECT   35    8
CONECT   36    8
CONECT   37    9
CONECT   38    9
CONECT   39   11
CONECT   40   11
CONECT   41   12
CONECT   42   12
CONECT   43   13
CONECT   44   15
CONECT   45   16
CONECT   46   17
CONECT   47   18
CONECT   48   19
CONECT   49   21
CONECT   50   22
CONECT   51   25
CONECT   52   26
END
