# Supplementary material for: Probing the Histamine H1 Receptor Binding Site to Explore Ligand Binding Kinetics
Source: J Med Chem. 2024 Dec 26;68(1):448–64. doi: 10.1021/acs.jmedchem.4c02043 (PMC11726634; doi:10.1021/acs.jmedchem.4c02043)
Supplement: Supplementary file 2 — jm4c02043_si_002.zip [file jm4c02043_si_002.zip › Olopatadine_in_3RZE.pdb]

HETATM    1  O1  UNK     1      19.662  40.060  18.116  0.00  0.00      ***  O  
HETATM    2  C2  UNK     1      19.100  39.009  17.857  0.00  0.00      ***  C  
HETATM    3  C3  UNK     1      19.243  37.830  18.785  0.00  0.00      ***  C  
HETATM    4  C4  UNK     1      18.588  38.147  20.104  0.00  0.00      ***  C  
HETATM    5  C5  UNK     1      18.519  39.457  20.544  0.00  0.00      ***  C  
HETATM    6  C6  UNK     1      17.931  39.765  21.758  0.00  0.00      ***  C  
HETATM    7  C7  UNK     1      17.400  38.750  22.540  0.00  0.00      ***  C  
HETATM    8  O8  UNK     1      16.853  39.018  23.742  0.00  0.00      ***  O  
HETATM    9  C9  UNK     1      17.527  38.685  24.929  0.00  0.00      ***  C  
HETATM   10  C10 UNK     1      17.619  37.209  25.213  0.00  0.00      ***  C  
HETATM   11  C11 UNK     1      18.052  36.881  26.498  0.00  0.00      ***  C  
HETATM   12  C12 UNK     1      18.186  35.570  26.896  0.00  0.00      ***  C  
HETATM   13  C13 UNK     1      17.889  34.545  26.015  0.00  0.00      ***  C  
HETATM   14  C14 UNK     1      17.461  34.850  24.744  0.00  0.00      ***  C  
HETATM   15  C15 UNK     1      17.321  36.184  24.334  0.00  0.00      ***  C  
HETATM   16  C16 UNK     1      16.846  36.401  22.948  0.00  0.00      ***  C  
HETATM   17  C17 UNK     1      17.457  37.439  22.087  0.00  0.00      ***  C  
HETATM   18  C18 UNK     1      18.052  37.128  20.872  0.00  0.00      ***  C  
HETATM   19  C19 UNK     1      15.849  35.648  22.466  0.00  0.00      ***  C  
HETATM   20  C20 UNK     1      15.358  35.859  21.057  0.00  0.00      ***  C  
HETATM   21  C21 UNK     1      15.822  34.698  20.176  0.00  0.00      ***  C  
HETATM   22  N22 UNK     1      14.777  33.666  20.135  0.00  0.00      ***  N1+
HETATM   23  C23 UNK     1      15.185  32.592  19.218  0.00  0.00      ***  C  
HETATM   24  C24 UNK     1      14.582  33.113  21.482  0.00  0.00      ***  C  
HETATM   25  O25 UNK     1      18.420  38.914  16.850  0.00  0.00      ***  O  
HETATM   26  H26 UNK     1      18.763  36.958  18.341  0.00  0.00      ***  H  
HETATM   27  H27 UNK     1      20.301  37.620  18.946  0.00  0.00      ***  H  
HETATM   28  H28 UNK     1      18.929  40.248  19.934  0.00  0.00      ***  H  
HETATM   29  H29 UNK     1      17.887  40.790  22.095  0.00  0.00      ***  H  
HETATM   30  H30 UNK     1      18.538  39.089  24.874  0.00  0.00      ***  H  
HETATM   31  H31 UNK     1      17.014  39.165  25.762  0.00  0.00      ***  H  
HETATM   32  H32 UNK     1      18.286  37.672  27.196  0.00  0.00      ***  H  
HETATM   33  H33 UNK     1      18.522  35.341  27.897  0.00  0.00      ***  H  
HETATM   34  H34 UNK     1      17.994  33.515  26.322  0.00  0.00      ***  H  
HETATM   35  H35 UNK     1      17.228  34.052  24.053  0.00  0.00      ***  H  
HETATM   36  H36 UNK     1      18.099  36.104  20.532  0.00  0.00      ***  H  
HETATM   37  H37 UNK     1      15.398  34.888  23.088  0.00  0.00      ***  H  
HETATM   38  H38 UNK     1      14.269  35.904  21.055  0.00  0.00      ***  H  
HETATM   39  H39 UNK     1      15.761  36.794  20.668  0.00  0.00      ***  H  
HETATM   40  H40 UNK     1      16.013  35.062  19.166  0.00  0.00      ***  H  
HETATM   41  H41 UNK     1      16.737  34.272  20.588  0.00  0.00      ***  H  
HETATM   42  H42 UNK     1      13.914  34.075  19.811  0.00  0.00      ***  H  
HETATM   43  H43 UNK     1      14.410  31.827  19.188  0.00  0.00      ***  H  
HETATM   44  H44 UNK     1      15.330  33.003  18.219  0.00  0.00      ***  H  
HETATM   45  H45 UNK     1      16.118  32.151  19.568  0.00  0.00      ***  H  
HETATM   46  H46 UNK     1      14.280  33.909  22.161  0.00  0.00      ***  H  
HETATM   47  H47 UNK     1      13.807  32.347  21.451  0.00  0.00      ***  H  
HETATM   48  H48 UNK     1      15.515  32.671  21.832  0.00  0.00      ***  H  
CONECT    1    2    2    2    2
CONECT    2    1    1    1    1
CONECT    2    3   25   25   25
CONECT    2   25
CONECT    3    2    4   26   27
CONECT    4    3    5    5    5
CONECT    4    5   18   18   18
CONECT    4   18
CONECT    5    4    4    4    4
CONECT    5    6    6    6    6
CONECT    5   28
CONECT    6    5    5    5    5
CONECT    6    7    7    7    7
CONECT    6   29
CONECT    7    6    6    6    6
CONECT    7    8   17   17   17
CONECT    7   17
CONECT    8    7    9
CONECT    9    8   10   30   31
CONECT   10    9   11   11   11
CONECT   10   11   15   15   15
CONECT   10   15
CONECT   11   10   10   10   10
CONECT   11   12   12   12   12
CONECT   11   32
CONECT   12   11   11   11   11
CONECT   12   13   13   13   13
CONECT   12   33
CONECT   13   12   12   12   12
CONECT   13   14   14   14   14
CONECT   13   34
CONECT   14   13   13   13   13
CONECT   14   15   15   15   15
CONECT   14   35
CONECT   15   10   10   10   10
CONECT   15   14   14   14   14
CONECT   15   16
CONECT   16   15   17   19   19
CONECT   17    7    7    7    7
CONECT   17   16   18   18   18
CONECT   17   18
CONECT   18    4    4    4    4
CONECT   18   17   17   17   17
CONECT   18   36
CONECT   19   16   16   20   37
CONECT   20   19   21   38   39
CONECT   21   20   22   40   41
CONECT   22   21   23   24   42
CONECT   23   22   43   44   45
CONECT   24   22   46   47   48
CONECT   25    2    2    2    2
CONECT   26    3
CONECT   27    3
CONECT   28    5
CONECT   29    6
CONECT   30    9
CONECT   31    9
CONECT   32   11
CONECT   33   12
CONECT   34   13
CONECT   35   14
CONECT   36   18
CONECT   37   19
CONECT   38   20
CONECT   39   20
CONECT   40   21
CONECT   41   21
CONECT   42   22
CONECT   43   23
CONECT   44   23
CONECT   45   23
CONECT   46   24
CONECT   47   24
CONECT   48   24
END
