# Supplementary material for: Probing the Histamine H1 Receptor Binding Site to Explore Ligand Binding Kinetics
Source: J Med Chem. 2024 Dec 26;68(1):448–64. doi: 10.1021/acs.jmedchem.4c02043 (PMC11726634; doi:10.1021/acs.jmedchem.4c02043)
Supplement: Supplementary file 3 — jm4c02043_si_003.csv [file jm4c02043_si_003.csv]

Compound	SMILES	pKi ± SEM (H1R WT)	kon ± SEM (10000000/M·min, H1R WT)	koff ± SEM (1/min), H1R WT)
doxepin	CN(C)CCC=C1C2=CC=CC=C2OCC3=CC=CC=C13	9.6 ± 0.1	64 ± 9	0.043 ± 0.007
olopatadine	CN(C)CC/C=C1C2=C(OCC3=C\1C=CC=C3)C=CC(CC(O)=O)=C2	8.3 ± 0.2	1.9 ± 0.2	0.006 ± 0.001
triprolidine	CC1=CC=C(/C(C2=CC=CC=N2)=C\CN3CCCC3)C=C1	8.3 ± 0.2	36 ± 6	0.32 ± 0.03
acrivastine	CC1=CC=C(/C(C2=CC=CC(/C=C/C(O)=O)=N2)=C\CN3CCCC3)C=C1	7.7 ± 0.2	0.58 ± 0.05	0.067 ± 0.006
levocetirizine	O=C(O)COCCN(CC1)CCN1[C@@](C2=CC=CC=C2)([H])C3=CC=C(Cl)C=C3	8.1 ± 0.1	1.4 ± 0.2	0.011 ± 0.001
1	CN(CC1)CCC1OC2=CC=CC=C2CC3=CC=CC=C3	8.6 ± 0.1	160 ± 30	0.50 ± 0.03
2a	OC(C1=CC=C(CC2=CC=CC=C2)C(OC3CCN(C)CC3)=C1)=O	<5	0.06 ± 0.02	1.0 ± 0.2
2b	CN(CC1)CCC1OC2=CC(CC(O)=O)=CC=C2CC3=CC=CC=C3	6.9 ± 0.1	1.3 ± 0.5	0.17 ± 0.02
2c	CN(CC1)CCC1OC2=CC(/C=C/C(O)=O)=CC=C2CC3=CC=CC=C3	6.5 ± 0.1	0.62 ± 0.06	0.055 ± 0.003
2d	OCC1=CC=C(CC2=CC=CC=C2)C(OC3CCN(C)CC3)=C1	8.4 ± 0.1	98 ± 6	0.25 ± 0.02
2e	CN1CCC(OC2=CC(OC)=CC=C2CC3=CC=CC=C3)CC1	7.8 ± 0.1	61 ± 15	0.50 ± 0.05
3a	OC(C1=C(OC2CCN(C)CC2)C(CC3=CC=CC=C3)=CC=C1)=O	6.2 ± 0.1	0.50 ± 0.06	0.24 ± 0.01
3b	CN(CC1)CCC1OC(C(CC2=CC=CC=C2)=CC=C3)=C3CC(O)=O	7.4 ± 0.1	2.08 ± 0.10	0.083 ± 0.004
3c	CN(CC1)CCC1OC(C(CC2=CC=CC=C2)=CC=C3)=C3/C=C/C(O)=O	6.6 ± 0.1	1.6 ± 0.2	0.35 ± 0.04
3d	CN(CC1)CCC1OC(C(CC2=CC=CC=C2)=CC=C3)=C3CO	7.4 ± 0.0	27 ± 6	0.73 ± 0.06
4a	OC(CCN1CCC(OC2=CC=CC=C2CC3=CC=CC=C3)CC1)=O	7.5 ± 0.1	2.9 ± 0.3	0.11 ± 0.02
4b	OC(CCCN1CCC(OC2=CC=CC=C2CC3=CC=CC=C3)CC1)=O	7.6 ± 0.1	2.9 ± 0.3	0.10 ± 0.02
4c	OC(CCCCN1CCC(OC2=CC=CC=C2CC3=CC=CC=C3)CC1)=O	7.8 ± 0.1	3.2 ± 0.3	0.045 ± 0.004
4d	OC(CCCCCN1CCC(OC2=CC=CC=C2CC3=CC=CC=C3)CC1)=O	7.8 ± 0.0	4 ± 1	0.060 ± 0.006
4e	OC(CCCCCCN1CCC(OC2=CC=CC=C2CC3=CC=CC=C3)CC1)=O	7.7 ± 0.2	2.5 ± 0.2	0.076 ± 0.007
4f	OC(CCCCCCCN1CCC(OC2=CC=CC=C2CC3=CC=CC=C3)CC1)=O	7.6 ± 0.1	2.37 ± 0.08	0.069 ± 0.005
27	C1(OC2CCN(CCCCC3=NN=NN3)CC2)=CC=CC=C1CC4=CC=CC=C4	8.1 ± 0.1	3.7 ± 0.5	0.021 ± 0.002
